# Supplementary material for: Association of Adiponectin Receptors with Metabolic and Immune Homeostasis Parameters in Colorectal Cancer: In Silico Analysis and Observational Findings
Source: Int J Environ Res Public Health. 2022 Nov 14;19(22):14995. doi: 10.3390/ijerph192214995 (PMC9691131; doi:10.3390/ijerph192214995)
Supplement: Supplementary file 1 [file ijerph-19-14995-s001.zip]

Archive with 2 entries (2 files):
- GSE44076 GSEA reports Supplementary File S1.xlsx
- GSE47756 GSEA reports Supplementary File S2.xlsx
