# Supplementary material for: Association of Adiponectin Receptors with Metabolic and Immune Homeostasis Parameters in Colorectal Cancer: In Silico Analysis and Observational Findings
Source: Int J Environ Res Public Health. 2022 Nov 14;19(22):14995. doi: 10.3390/ijerph192214995 (PMC9691131; doi:10.3390/ijerph192214995)
Supplement: Supplementary file 1 [file ijerph-19-14995-s001.zip › GSE44076 GSEA reports Supplementary File S1.xlsx]

## Sheet: ADIPOR1 - healthy
NAME	SIZE	ES	NES	NOM p-val	FDR q-val	FWER p-val			NAME	SIZE	ES	NES	NOM p-val	FDR q-val	FWER p-val
HALLMARK_MITOTIC_SPINDLE	196	-0.490598	-1.77313	0.011811	0.229008	0.135			KEGG_PARKINSONS_DISEASE	99	0.610838	1.85992	0.0119048	0.078558	0.147
HALLMARK_HEDGEHOG_SIGNALING	35	-0.348819	-1.17832	0.245473	0.454423	0.961			KEGG_PROTEIN_EXPORT	22	0.723887	1.88222	0.0040404	0.12506	0.124
HALLMARK_INTERFERON_GAMMA_RESPONSE	195	-0.397379	-1.1865	0.311015	0.475137	0.958			KEGG_T_CELL_RECEPTOR_SIGNALING_PATHWAY	105	-0.503661	-1.79829	0.0179283	0.176141	0.263
HALLMARK_IL6_JAK_STAT3_SIGNALING	87	-0.32022	-1.13794	0.286325	0.490348	0.978			KEGG_OXIDATIVE_PHOSPHORYLATION	101	0.558596	1.74213	0.027451	0.185016	0.388
HALLMARK_PI3K_AKT_MTOR_SIGNALING	103	-0.310735	-1.26466	0.155598	0.512122	0.902			KEGG_ABC_TRANSPORTERS	43	-0.548084	-1.81638	0	0.190778	0.231
HALLMARK_TGF_BETA_SIGNALING	54	-0.348099	-1.18689	0.241935	0.514413	0.958			KEGG_SMALL_CELL_LUNG_CANCER	84	-0.471121	-1.83664	0	0.224453	0.19
HALLMARK_G2M_CHECKPOINT	183	-0.423747	-1.22782	0.27459	0.528157	0.935			KEGG_TYPE_II_DIABETES_MELLITUS	45	-0.513243	-1.88984	0	0.254399	0.127
HALLMARK_APICAL_JUNCTION	194	-0.300088	-1.3432	0.0448065	0.543132	0.836			KEGG_PATHWAYS_IN_CANCER	321	-0.372039	-1.69769	0	0.268279	0.472
HALLMARK_ALLOGRAFT_REJECTION	193	-0.35592	-1.18896	0.27907	0.556548	0.955			KEGG_NOD_LIKE_RECEPTOR_SIGNALING_PATHWAY	60	-0.454225	-1.67732	0.0223577	0.269007	0.515
HALLMARK_APOPTOSIS	157	-0.294256	-1.27268	0.123772	0.556863	0.899			KEGG_NATURAL_KILLER_CELL_MEDIATED_CYTOTOXICITY	126	-0.414085	-1.55705	0.0558882	0.28721	0.77
HALLMARK_HEME_METABOLISM	188	-0.214675	-0.982784	0.498016	0.575804	0.995			KEGG_PANCREATIC_CANCER	69	-0.39399	-1.55933	0.0139442	0.303391	0.764
HALLMARK_TNFA_SIGNALING_VIA_NFKB	195	-0.254458	-0.985339	0.454894	0.599926	0.994			KEGG_REGULATION_OF_ACTIN_CYTOSKELETON	206	-0.360018	-1.62462	0.00204918	0.304118	0.63
HALLMARK_INTERFERON_ALPHA_RESPONSE	92	-0.388669	-0.996691	0.469957	0.61073	0.994			KEGG_JAK_STAT_SIGNALING_PATHWAY	148	-0.410048	-1.7054	0.00384615	0.305108	0.457
HALLMARK_INFLAMMATORY_RESPONSE	197	-0.316542	-1.28089	0.183505	0.614203	0.897			KEGG_RIG_I_LIKE_RECEPTOR_SIGNALING_PATHWAY	66	-0.429013	-1.63432	0.0163265	0.318857	0.612
HALLMARK_EPITHELIAL_MESENCHYMAL_TRANSITION	194	-0.259437	-0.927722	0.514852	0.617285	0.999			KEGG_LEUKOCYTE_TRANSENDOTHELIAL_MIGRATION	113	-0.372028	-1.55939	0.0247423	0.326528	0.764
HALLMARK_NOTCH_SIGNALING	32	-0.262765	-0.893556	0.586912	0.620038	0.999			KEGG_VEGF_SIGNALING_PATHWAY	72	-0.36686	-1.4399	0.0389864	0.333214	0.931
HALLMARK_KRAS_SIGNALING_UP	192	-0.223775	-0.938031	0.530738	0.626836	0.999			KEGG_ERBB_SIGNALING_PATHWAY	85	-0.39923	-1.51256	0.0435644	0.334617	0.845
HALLMARK_WNT_BETA_CATENIN_SIGNALING	42	-0.272645	-0.903877	0.571735	0.629782	0.999			KEGG_OOCYTE_MEIOSIS	108	-0.316039	-1.30269	0.126953	0.334759	0.991
HALLMARK_APICAL_SURFACE	43	-0.26823	-1.00187	0.456212	0.63447	0.993			KEGG_DORSO_VENTRAL_AXIS_FORMATION	24	-0.416385	-1.30429	0.166979	0.338826	0.991
HALLMARK_SPERMATOGENESIS	132	-0.308078	-1.34438	0.0732673	0.64736	0.835			KEGG_GAP_JUNCTION	85	-0.347897	-1.41643	0.0435685	0.338952	0.948
HALLMARK_COMPLEMENT	194	-0.24984	-1.00887	0.417515	0.655961	0.993			KEGG_RENAL_CELL_CARCINOMA	66	-0.373051	-1.39229	0.0810811	0.339044	0.964
HALLMARK_E2F_TARGETS	186	-0.400086	-1.02655	0.460888	0.659448	0.993			KEGG_CHRONIC_MYELOID_LEUKEMIA	72	-0.377227	-1.41032	0.0741483	0.339446	0.954
HALLMARK_UV_RESPONSE_DN	137	-0.370201	-1.37883	0.130879	0.689842	0.782			KEGG_LONG_TERM_POTENTIATION	69	-0.371563	-1.44367	0.0623701	0.340125	0.926
HALLMARK_KRAS_SIGNALING_DN	188	-0.18466	-0.771884	0.80888	0.784962	1			KEGG_ADIPOCYTOKINE_SIGNALING_PATHWAY	67	-0.315616	-1.30686	0.0796813	0.341308	0.991
HALLMARK_ADIPOGENESIS	188	0.231268	0.890307	0.545842	0.790846	1			KEGG_BLADDER_CANCER	40	-0.414666	-1.40301	0.0791667	0.341368	0.96
HALLMARK_ANDROGEN_RESPONSE	96	-0.196189	-0.741061	0.832031	0.799659	1			KEGG_UBIQUITIN_MEDIATED_PROTEOLYSIS	130	-0.325812	-1.31125	0.116576	0.341659	0.99
HALLMARK_DNA_REPAIR	139	0.243726	0.904267	0.579918	0.810456	1			KEGG_WNT_SIGNALING_PATHWAY	149	-0.308873	-1.31456	0.117409	0.34411	0.99
HALLMARK_FATTY_ACID_METABOLISM	152	0.253288	0.926561	0.551198	0.816106	1			KEGG_PROSTATE_CANCER	88	-0.311674	-1.29217	0.117063	0.344825	0.993
HALLMARK_P53_PATHWAY	189	0.197575	0.942875	0.580713	0.836771	0.997			KEGG_FC_GAMMA_R_MEDIATED_PHAGOCYTOSIS	87	-0.354613	-1.38282	0.0843137	0.345625	0.967
HALLMARK_BILE_ACID_METABOLISM	111	0.196774	0.839668	0.681818	0.843615	1			KEGG_PROGESTERONE_MEDIATED_OOCYTE_MATURATION	84	-0.355441	-1.41876	0.0783133	0.346889	0.945
HALLMARK_ANGIOGENESIS	36	-0.452419	-1.39034	0.124236	0.865235	0.763			KEGG_GLIOMA	64	-0.378236	-1.5162	0.0180723	0.347412	0.843
HALLMARK_XENOBIOTIC_METABOLISM	194	0.171482	0.712956	0.89605	0.876857	1			KEGG_FC_EPSILON_RI_SIGNALING_PATHWAY	76	-0.352157	-1.39338	0.0846774	0.347911	0.964
HALLMARK_HYPOXIA	189	0.203165	0.946027	0.548319	0.89207	0.996			KEGG_INOSITOL_PHOSPHATE_METABOLISM	54	-0.378563	-1.28512	0.154309	0.348957	0.994
HALLMARK_PROTEIN_SECRETION	95	0.2125	0.786667	0.726141	0.894426	1			KEGG_B_CELL_RECEPTOR_SIGNALING_PATHWAY	74	-0.419174	-1.36303	0.166667	0.34948	0.975
HALLMARK_MYC_TARGETS_V2	58	0.230388	0.638596	0.796407	0.912398	1			KEGG_MELANOGENESIS	101	-0.348894	-1.42384	0.0538302	0.349641	0.94
HALLMARK_COAGULATION	136	0.175802	0.714584	0.904382	0.916975	1			KEGG_HOMOLOGOUS_RECOMBINATION	24	-0.485971	-1.44596	0.10625	0.350693	0.924
HALLMARK_UV_RESPONSE_UP	152	0.22785	0.991678	0.461698	0.92394	0.995			KEGG_INSULIN_SIGNALING_PATHWAY	135	-0.308219	-1.3146	0.0853659	0.351564	0.99
HALLMARK_MYOGENESIS	198	0.174725	0.724723	0.859345	0.947956	1			KEGG_ADHERENS_JUNCTION	68	-0.451843	-1.56014	0.0365112	0.352557	0.764
HALLMARK_MTORC1_SIGNALING	190	0.262103	0.949049	0.499002	0.958229	0.996			KEGG_ACUTE_MYELOID_LEUKEMIA	57	-0.373213	-1.36657	0.0981595	0.353049	0.973
HALLMARK_PANCREAS_BETA_CELLS	39	0.386023	1.1605	0.304348	0.958302	0.962			KEGG_GNRH_SIGNALING_PATHWAY	99	-0.365339	-1.46037	0.0542798	0.354043	0.91
HALLMARK_ESTROGEN_RESPONSE_EARLY	192	0.222938	1.0711	0.314629	0.981554	0.984			KEGG_LYSINE_DEGRADATION	39	-0.415025	-1.31753	0.157171	0.354182	0.99
HALLMARK_PEROXISOME	101	0.25863	1.00322	0.442553	0.982047	0.995			KEGG_NON_SMALL_CELL_LUNG_CANCER	54	-0.374	-1.3202	0.1423	0.357902	0.989
HALLMARK_OXIDATIVE_PHOSPHORYLATION	181	0.471262	1.45384	0.145923	1	0.642			KEGG_REGULATION_OF_AUTOPHAGY	30	-0.389167	-1.26456	0.175097	0.360201	0.996
HALLMARK_UNFOLDED_PROTEIN_RESPONSE	106	0.387763	1.34055	0.177606	1	0.813			KEGG_NEUROTROPHIN_SIGNALING_PATHWAY	123	-0.320604	-1.32871	0.100806	0.360613	0.985
HALLMARK_ESTROGEN_RESPONSE_LATE	194	0.264666	1.24572	0.117521	1	0.91			KEGG_APOPTOSIS	85	-0.314472	-1.27318	0.127572	0.360615	0.994
HALLMARK_GLYCOLYSIS	196	0.279228	1.18452	0.215352	1	0.949			KEGG_HUNTINGTONS_DISEASE	158	0.416431	1.62387	0.0429688	0.361066	0.673
HALLMARK_CHOLESTEROL_HOMEOSTASIS	71	0.339866	1.16354	0.271399	1	0.959			KEGG_FOCAL_ADHESION	194	-0.374446	-1.56989	0.0200803	0.36185	0.749
HALLMARK_REACTIVE_OXYGEN_SPECIES_PATHWAY	45	0.341537	1.105	0.360417	1	0.977			KEGG_ENDOMETRIAL_CANCER	52	-0.384473	-1.36709	0.0806452	0.361949	0.973
HALLMARK_MYC_TARGETS_V1	187	0.358767	1.01655	0.45155	1	0.994			KEGG_TOLL_LIKE_RECEPTOR_SIGNALING_PATHWAY	96	-0.364459	-1.44645	0.0604839	0.364375	0.924
HALLMARK_IL2_STAT5_SIGNALING	193	-0.340988	-1.41586	0.0759754	1	0.731			KEGG_ARRHYTHMOGENIC_RIGHT_VENTRICULAR_CARDIOMYOPATHY_ARVC	74	-0.369056	-1.33188	0.14375	0.364462	0.982
									KEGG_CHEMOKINE_SIGNALING_PATHWAY	176	-0.314976	-1.26578	0.172131	0.365003	0.996
									KEGG_PHOSPHATIDYLINOSITOL_SIGNALING_SYSTEM	76	-0.44125	-1.58307	0.0246407	0.365674	0.727
									KEGG_MELANOMA	71	-0.322107	-1.32023	0.083499	0.366163	0.989
									KEGG_TIGHT_JUNCTION	128	-0.304485	-1.33366	0.0875764	0.370143	0.982
									KEGG_AXON_GUIDANCE	127	-0.354036	-1.46064	0.0418327	0.370285	0.91
									KEGG_OTHER_GLYCAN_DEGRADATION	16	0.59022	1.55947	0.0623742	0.371518	0.787
									KEGG_NOTCH_SIGNALING_PATHWAY	47	-0.377892	-1.33818	0.129293	0.371875	0.981
									KEGG_COLORECTAL_CANCER	62	-0.383056	-1.4851	0.0445736	0.374353	0.883
									KEGG_MAPK_SIGNALING_PATHWAY	262	-0.294413	-1.34247	0.0480167	0.374426	0.981
									KEGG_RIBOSOME	84	0.630255	1.58527	0.0916667	0.378683	0.747
									KEGG_ENDOCYTOSIS	175	-0.327942	-1.46184	0.00604839	0.386459	0.91
									KEGG_PRIMARY_IMMUNODEFICIENCY	35	-0.445917	-1.23566	0.27163	0.398975	0.998
									KEGG_HEMATOPOIETIC_CELL_LINEAGE	86	-0.359099	-1.21735	0.261702	0.400523	0.999
									KEGG_MTOR_SIGNALING_PATHWAY	49	-0.321347	-1.2212	0.174257	0.400759	0.998
									KEGG_EPITHELIAL_CELL_SIGNALING_IN_HELICOBACTER_PYLORI_INFECTION	67	-0.359254	-1.46313	0.030303	0.403386	0.908
									KEGG_LONG_TERM_DEPRESSION	65	-0.29308	-1.22295	0.13786	0.404668	0.998
									KEGG_CELL_CYCLE	117	-0.360001	-1.21042	0.276471	0.404712	0.999
									KEGG_THYROID_CANCER	29	-0.394346	-1.22467	0.204322	0.408734	0.998
									KEGG_GLYCOSAMINOGLYCAN_BIOSYNTHESIS_CHONDROITIN_SULFATE	22	-0.424005	-1.19676	0.293869	0.413204	1
									KEGG_ECM_RECEPTOR_INTERACTION	83	-0.33549	-1.20022	0.258656	0.414081	1
									KEGG_VASCULAR_SMOOTH_MUSCLE_CONTRACTION	110	-0.279969	-1.18107	0.194215	0.431438	1
									KEGG_CALCIUM_SIGNALING_PATHWAY	174	-0.263921	-1.16446	0.216599	0.452006	1
									KEGG_DNA_REPLICATION	36	-0.452947	-1.14676	0.365079	0.473861	1
									KEGG_GLYCOSAMINOGLYCAN_BIOSYNTHESIS_HEPARAN_SULFATE	25	-0.351442	-1.14123	0.290837	0.475813	1
									KEGG_OLFACTORY_TRANSDUCTION	353	-0.31095	-1.12861	0.327766	0.488807	1
									KEGG_BASAL_TRANSCRIPTION_FACTORS	33	-0.323479	-1.12281	0.310757	0.492405	1
									KEGG_ALZHEIMERS_DISEASE	144	0.371435	1.45861	0.0825147	0.498511	0.914
									KEGG_GLYCOSYLPHOSPHATIDYLINOSITOL_GPI_ANCHOR_BIOSYNTHESIS	25	0.461181	1.43334	0.0787879	0.506499	0.94
									KEGG_PATHOGENIC_ESCHERICHIA_COLI_INFECTION	51	-0.320172	-1.10248	0.334773	0.520105	1
									KEGG_P53_SIGNALING_PATHWAY	65	-0.287003	-1.09364	0.318352	0.52141	1
									KEGG_LEISHMANIA_INFECTION	68	-0.334416	-1.09467	0.339506	0.526949	1
									KEGG_AMINO_SUGAR_AND_NUCLEOTIDE_SUGAR_METABOLISM	43	0.42743	1.4003	0.0865191	0.541551	0.966
									KEGG_GLYCOSAMINOGLYCAN_DEGRADATION	20	0.507681	1.46437	0.0846154	0.551171	0.908
									KEGG_PENTOSE_PHOSPHATE_PATHWAY	26	0.482905	1.37255	0.149402	0.567515	0.979
									KEGG_O_GLYCAN_BIOSYNTHESIS	26	0.426189	1.35111	0.142	0.577521	0.985
									KEGG_CYTOKINE_CYTOKINE_RECEPTOR_INTERACTION	247	-0.24785	-1.05063	0.3583	0.59144	1
									KEGG_DILATED_CARDIOMYOPATHY	90	-0.255384	-1.03026	0.394958	0.622763	1
									KEGG_RNA_DEGRADATION	53	-0.298718	-1.02286	0.450505	0.627739	1
									KEGG_GLUTATHIONE_METABOLISM	48	0.409963	1.30519	0.173307	0.656406	0.991
									KEGG_NUCLEOTIDE_EXCISION_REPAIR	43	-0.308344	-0.973356	0.479769	0.666054	1
									KEGG_MISMATCH_REPAIR	23	-0.374991	-0.968444	0.493124	0.667184	1
									KEGG_ALDOSTERONE_REGULATED_SODIUM_REABSORPTION	41	-0.275956	-0.975217	0.497076	0.670648	1
									KEGG_VIBRIO_CHOLERAE_INFECTION	53	-0.259193	-0.995795	0.465696	0.671674	1
									KEGG_PPAR_SIGNALING_PATHWAY	69	-0.256521	-0.977525	0.479125	0.674442	1
									KEGG_NEUROACTIVE_LIGAND_RECEPTOR_INTERACTION	268	-0.245341	-0.981792	0.463158	0.674577	1
									KEGG_HYPERTROPHIC_CARDIOMYOPATHY_HCM	83	-0.251144	-0.985169	0.465587	0.676138	1
									KEGG_INTESTINAL_IMMUNE_NETWORK_FOR_IGA_PRODUCTION	46	-0.34156	-0.988048	0.458418	0.678973	1
									KEGG_VIRAL_MYOCARDITIS	69	-0.268756	-0.957796	0.5	0.679121	1
									KEGG_CYTOSOLIC_DNA_SENSING_PATHWAY	50	-0.266122	-0.93229	0.534694	0.71873	1
									KEGG_GLYCEROLIPID_METABOLISM	43	-0.278187	-0.911473	0.569388	0.751506	1
									KEGG_ARGININE_AND_PROLINE_METABOLISM	51	0.355694	1.22878	0.212181	0.783255	0.999
									KEGG_BASAL_CELL_CARCINOMA	55	-0.253933	-0.886305	0.604508	0.792473	1
									KEGG_NITROGEN_METABOLISM	23	-0.280047	-0.871533	0.626953	0.804074	1
									KEGG_AMYOTROPHIC_LATERAL_SCLEROSIS_ALS	52	-0.230434	-0.873454	0.646091	0.808858	1
									KEGG_N_GLYCAN_BIOSYNTHESIS	44	0.364961	1.23536	0.199203	0.816685	0.999
									KEGG_LYSOSOME	119	0.314966	1.18445	0.252016	0.82263	1
									KEGG_SPHINGOLIPID_METABOLISM	35	0.333291	1.1985	0.200405	0.826758	1
									KEGG_GLYCEROPHOSPHOLIPID_METABOLISM	68	-0.217767	-0.848632	0.75378	0.83853	1
									KEGG_SYSTEMIC_LUPUS_ERYTHEMATOSUS	53	-0.292505	-0.83096	0.594142	0.845403	1
									KEGG_AUTOIMMUNE_THYROID_DISEASE	49	-0.267749	-0.835878	0.623482	0.84558	1
									KEGG_TGF_BETA_SIGNALING_PATHWAY	85	-0.216168	-0.839058	0.705769	0.848245	1
									KEGG_TASTE_TRANSDUCTION	51	-0.230365	-0.817531	0.732919	0.85368	1
									KEGG_FATTY_ACID_METABOLISM	40	-0.274419	-0.810105	0.640974	0.858584	1
									KEGG_ALLOGRAFT_REJECTION	36	-0.303411	-0.81844	0.631579	0.860684	1
									KEGG_COMPLEMENT_AND_COAGULATION_CASCADES	67	-0.206075	-0.790699	0.773784	0.865772	1
									KEGG_PRION_DISEASES	35	-0.238564	-0.793383	0.745833	0.869662	1
									KEGG_STARCH_AND_SUCROSE_METABOLISM	42	-0.2347	-0.796167	0.7749	0.873936	1
									KEGG_BASE_EXCISION_REPAIR	33	-0.250177	-0.777304	0.728489	0.879302	1
									KEGG_STEROID_BIOSYNTHESIS	15	0.476714	1.10377	0.396857	0.882887	1
									KEGG_RETINOL_METABOLISM	55	-0.218845	-0.764079	0.786325	0.89213	1
									KEGG_CELL_ADHESION_MOLECULES_CAMS	129	-0.197392	-0.75866	0.771489	0.892264	1
									KEGG_CARDIAC_MUSCLE_CONTRACTION	73	0.323666	1.14521	0.270833	0.893223	1
									KEGG_RNA_POLYMERASE	27	0.401491	1.12969	0.340122	0.89411	1
									KEGG_GRAFT_VERSUS_HOST_DISEASE	37	-0.27399	-0.743619	0.705765	0.906981	1
									KEGG_ASTHMA	29	-0.262037	-0.729854	0.74477	0.910701	1
									KEGG_GLYCOSPHINGOLIPID_BIOSYNTHESIS_GANGLIO_SERIES	15	0.398457	1.07929	0.363985	0.913004	1
									KEGG_RENIN_ANGIOTENSIN_SYSTEM	17	-0.247446	-0.720297	0.822785	0.916113	1
									KEGG_CYSTEINE_AND_METHIONINE_METABOLISM	34	-0.210077	-0.731609	0.869739	0.916888	1
									KEGG_FRUCTOSE_AND_MANNOSE_METABOLISM	33	0.353323	1.10617	0.345489	0.919941	1
									KEGG_PEROXISOME	76	0.245104	0.869836	0.586066	0.934862	1
									KEGG_SNARE_INTERACTIONS_IN_VESICULAR_TRANSPORT	38	-0.194831	-0.700089	0.903292	0.935195	1
									KEGG_SELENOAMINO_ACID_METABOLISM	24	0.273227	0.876992	0.655532	0.943476	1
									KEGG_TRYPTOPHAN_METABOLISM	38	-0.215129	-0.681273	0.864119	0.949523	1
									KEGG_GLYCOSPHINGOLIPID_BIOSYNTHESIS_LACTO_AND_NEOLACTO_SERIES	25	0.299949	0.971078	0.47637	0.960607	1
									KEGG_BETA_ALANINE_METABOLISM	22	0.33008	0.890335	0.565891	0.963484	1
									KEGG_GLYCOLYSIS_GLUCONEOGENESIS	61	0.300996	0.958251	0.491296	0.963649	1
									KEGG_ASCORBATE_AND_ALDARATE_METABOLISM	18	0.330651	0.87895	0.597222	0.964596	1
									KEGG_PURINE_METABOLISM	145	0.242859	0.994134	0.455487	0.96504	1
									KEGG_PANTOTHENATE_AND_COA_BIOSYNTHESIS	16	-0.213849	-0.650373	0.911243	0.973195	1
									KEGG_BIOSYNTHESIS_OF_UNSATURATED_FATTY_ACIDS	18	0.295307	0.807308	0.712891	0.975441	1
									KEGG_TYROSINE_METABOLISM	40	0.299562	1.00265	0.463178	0.977835	1
									KEGG_HEDGEHOG_SIGNALING_PATHWAY	56	-0.174743	-0.625091	0.953535	0.985748	1
									KEGG_TERPENOID_BACKBONE_BIOSYNTHESIS	15	0.362498	0.891305	0.566355	0.988771	1
									KEGG_AMINOACYL_TRNA_BIOSYNTHESIS	22	0.39322	1.02507	0.435223	0.989136	1
									KEGG_PRIMARY_BILE_ACID_BIOSYNTHESIS	16	0.293658	0.834513	0.681917	0.989783	1
									KEGG_CITRATE_CYCLE_TCA_CYCLE	30	0.320505	0.811194	0.637931	0.990732	1
									KEGG_HISTIDINE_METABOLISM	27	0.318922	0.935985	0.54054	0.99117	1
									KEGG_GALACTOSE_METABOLISM	26	0.325189	0.971337	0.499002	0.994178	1
									KEGG_TYPE_I_DIABETES_MELLITUS	41	-0.199818	-0.586774	0.908184	0.994183	1
									KEGG_ARACHIDONIC_ACID_METABOLISM	56	0.203888	0.785541	0.819418	0.996357	1
									KEGG_VASOPRESSIN_REGULATED_WATER_REABSORPTION	44	0.278605	1.00914	0.429924	0.997709	1
									KEGG_LINOLEIC_ACID_METABOLISM	27	0.119134	0.390944	1	0.997927	1
									KEGG_BUTANOATE_METABOLISM	34	-0.138931	-0.383335	0.97955	0.998258	1
									KEGG_DRUG_METABOLISM_OTHER_ENZYMES	41	-0.149952	-0.561171	0.991632	0.998513	1
									KEGG_RIBOFLAVIN_METABOLISM	15	0.342558	1.0325	0.395833	1	1
									KEGG_PROTEASOME	42	0.382557	0.913588	0.578629	1	1
									KEGG_SPLICEOSOME	110	0.256424	0.897521	0.54251	1	1
									KEGG_PYRIMIDINE_METABOLISM	93	0.243422	0.892468	0.581162	1	1
									KEGG_MATURITY_ONSET_DIABETES_OF_THE_YOUNG	24	0.261821	0.813284	0.733059	1	1
									KEGG_ONE_CARBON_POOL_BY_FOLATE	17	0.269774	0.754135	0.72	1	1
									KEGG_PHENYLALANINE_METABOLISM	17	0.254156	0.742791	0.812877	1	1
									KEGG_GLYOXYLATE_AND_DICARBOXYLATE_METABOLISM	16	0.270275	0.739706	0.76145	1	1
									KEGG_PORPHYRIN_AND_CHLOROPHYLL_METABOLISM	33	0.209632	0.712206	0.837209	1	1
									KEGG_NICOTINATE_AND_NICOTINAMIDE_METABOLISM	22	0.216581	0.694449	0.881391	1	1
									KEGG_DRUG_METABOLISM_CYTOCHROME_P450	62	0.165686	0.595936	0.963249	1	1
									KEGG_GLYCINE_SERINE_AND_THREONINE_METABOLISM	31	0.170965	0.573349	0.982283	1	1
									KEGG_ANTIGEN_PROCESSING_AND_PRESENTATION	77	0.169924	0.554744	0.947154	1	1
									KEGG_PENTOSE_AND_GLUCURONATE_INTERCONVERSIONS	20	0.188282	0.553461	0.955684	1	1
									KEGG_ALPHA_LINOLENIC_ACID_METABOLISM	17	0.182187	0.551408	0.983968	1	1
									KEGG_PROPANOATE_METABOLISM	31	0.198183	0.538286	0.917323	1	1
									KEGG_PROXIMAL_TUBULE_BICARBONATE_RECLAMATION	23	0.157426	0.496468	0.992366	1	1
									KEGG_PYRUVATE_METABOLISM	39	0.148247	0.456136	0.990566	1	1
									KEGG_STEROID_HORMONE_BIOSYNTHESIS	47	0.111819	0.404522	0.998047	1	1
									KEGG_ALANINE_ASPARTATE_AND_GLUTAMATE_METABOLISM	30	-0.183052	-0.586844	0.967391	1	1
									KEGG_METABOLISM_OF_XENOBIOTICS_BY_CYTOCHROME_P450	61	-0.138516	-0.506732	0.995708	1	1
									KEGG_VALINE_LEUCINE_AND_ISOLEUCINE_DEGRADATION	43	-0.191211	-0.500768	0.919355	1	1
									KEGG_ETHER_LIPID_METABOLISM	28	-0.124033	-0.436526	1	1	1

## Sheet: ADIPOR1 -  normal adjacent 
NAME	SIZE	ES	NES	NOM p-val	FDR q-val	FWER p-val			NAME	SIZE	ES	NES	NOM p-val	FDR q-val	FWER p-val
HALLMARK_MYOGENESIS	198	-0.478758	-1.66937	0.0365112	0.208979	0.304			KEGG_GLYCOSPHINGOLIPID_BIOSYNTHESIS_LACTO_AND_NEOLACTO_SERIES	25	0.514582	1.6347	0.0147992	0.333345	0.578
HALLMARK_EPITHELIAL_MESENCHYMAL_TRANSITION	194	-0.598988	-1.73689	0.0371094	0.235722	0.201			KEGG_OTHER_GLYCAN_DEGRADATION	16	0.640945	1.55229	0.0553097	0.363224	0.75
HALLMARK_ANGIOGENESIS	36	-0.522637	-1.55299	0.0862745	0.284186	0.484			KEGG_LYSOSOME	119	0.457762	1.63753	0.0267857	0.3733	0.571
HALLMARK_ESTROGEN_RESPONSE_LATE	194	0.309681	1.29459	0.156701	0.511848	0.861			KEGG_ENDOCYTOSIS	175	0.35287	1.55757	0.0273109	0.378445	0.742
HALLMARK_PI3K_AKT_MTOR_SIGNALING	103	0.295793	1.2699	0.158954	0.514934	0.884			KEGG_ALDOSTERONE_REGULATED_SODIUM_REABSORPTION	41	0.47113	1.65153	0.0259481	0.388856	0.533
HALLMARK_APICAL_JUNCTION	194	-0.318591	-1.36819	0.0963855	0.533105	0.774			KEGG_ENDOMETRIAL_CANCER	52	0.375337	1.43539	0.0581162	0.391529	0.929
HALLMARK_PROTEIN_SECRETION	95	0.36321	1.29799	0.184805	0.560457	0.858			KEGG_GLYCOSYLPHOSPHATIDYLINOSITOL_GPI_ANCHOR_BIOSYNTHESIS	25	0.524155	1.44218	0.0977597	0.392354	0.921
HALLMARK_IL2_STAT5_SIGNALING	193	0.261638	1.09098	0.328657	0.581294	0.985			KEGG_SELENOAMINO_ACID_METABOLISM	24	0.438472	1.41188	0.0735931	0.393566	0.944
HALLMARK_UV_RESPONSE_DN	137	-0.377915	-1.28817	0.2	0.590518	0.858			KEGG_RIBOFLAVIN_METABOLISM	15	0.50344	1.42598	0.0694737	0.394674	0.937
HALLMARK_APICAL_SURFACE	43	0.280478	1.0653	0.337917	0.596503	0.989			KEGG_BUTANOATE_METABOLISM	34	0.498162	1.41862	0.147752	0.394951	0.942
HALLMARK_GLYCOLYSIS	196	0.340647	1.31242	0.150515	0.59864	0.849			KEGG_STEROID_BIOSYNTHESIS	15	0.601124	1.33324	0.189655	0.397569	0.98
HALLMARK_ADIPOGENESIS	188	0.280781	1.09545	0.34739	0.607452	0.984			KEGG_VIBRIO_CHOLERAE_INFECTION	53	0.398263	1.4458	0.0706638	0.402203	0.919
HALLMARK_CHOLESTEROL_HOMEOSTASIS	71	0.358661	1.17626	0.277207	0.611672	0.95			KEGG_PANTOTHENATE_AND_COA_BIOSYNTHESIS	16	0.500667	1.45367	0.0797414	0.403137	0.913
HALLMARK_APOPTOSIS	157	0.27204	1.12644	0.291667	0.625464	0.974			KEGG_APOPTOSIS	85	0.407305	1.56096	0.0210084	0.404121	0.736
HALLMARK_NOTCH_SIGNALING	32	0.369507	1.33459	0.11	0.62613	0.828			KEGG_P53_SIGNALING_PATHWAY	65	0.383595	1.33511	0.146237	0.40509	0.98
HALLMARK_UV_RESPONSE_UP	152	0.252696	1.10515	0.293069	0.626955	0.981			KEGG_PROXIMAL_TUBULE_BICARBONATE_RECLAMATION	23	0.509273	1.48997	0.0930736	0.405697	0.852
HALLMARK_FATTY_ACID_METABOLISM	152	0.327929	1.18542	0.276553	0.64334	0.948			KEGG_NON_SMALL_CELL_LUNG_CANCER	54	0.36507	1.33986	0.103734	0.407411	0.979
HALLMARK_BILE_ACID_METABOLISM	111	0.275245	1.12965	0.293991	0.663512	0.973			KEGG_STARCH_AND_SUCROSE_METABOLISM	42	0.438242	1.45949	0.0618337	0.410284	0.901
HALLMARK_INFLAMMATORY_RESPONSE	197	0.254187	0.988949	0.457031	0.670005	0.997			KEGG_EPITHELIAL_CELL_SIGNALING_IN_HELICOBACTER_PYLORI_INFECTION	67	0.347204	1.34228	0.10142	0.413343	0.979
HALLMARK_TGF_BETA_SIGNALING	54	0.281736	0.962096	0.486316	0.6864	0.998			KEGG_NOTCH_SIGNALING_PATHWAY	47	0.408446	1.39207	0.102	0.42126	0.956
HALLMARK_HYPOXIA	189	0.235253	0.994906	0.453649	0.691593	0.997			KEGG_GLYCEROPHOSPHOLIPID_METABOLISM	68	0.394056	1.46296	0.0443975	0.422405	0.894
HALLMARK_COMPLEMENT	194	0.231596	0.934266	0.541267	0.702785	0.999			KEGG_GNRH_SIGNALING_PATHWAY	99	0.328139	1.34997	0.0755467	0.422819	0.976
HALLMARK_HEME_METABOLISM	188	0.301303	1.33564	0.079918	0.725951	0.827			KEGG_LINOLEIC_ACID_METABOLISM	27	0.437039	1.343	0.118026	0.423339	0.979
HALLMARK_IL6_JAK_STAT3_SIGNALING	87	0.25262	0.900639	0.566866	0.737182	0.999			KEGG_ERBB_SIGNALING_PATHWAY	85	0.343845	1.35582	0.0914513	0.424129	0.974
HALLMARK_KRAS_SIGNALING_UP	192	-0.265797	-1.05215	0.380567	0.73816	0.989			KEGG_PENTOSE_AND_GLUCURONATE_INTERCONVERSIONS	20	0.600214	1.5821	0.0344086	0.42481	0.683
HALLMARK_ALLOGRAFT_REJECTION	193	0.255792	0.863498	0.594595	0.743733	0.999			KEGG_FC_GAMMA_R_MEDIATED_PHAGOCYTOSIS	87	0.380246	1.47272	0.0549898	0.425331	0.882
HALLMARK_REACTIVE_OXYGEN_SPECIES_PATHWAY	45	0.265552	0.842144	0.663424	0.750461	1			KEGG_TERPENOID_BACKBONE_BIOSYNTHESIS	15	0.558148	1.31198	0.215645	0.42583	0.983
HALLMARK_PEROXISOME	101	0.339095	1.36632	0.0924025	0.757753	0.782			KEGG_NITROGEN_METABOLISM	23	0.486385	1.49119	0.0643015	0.428123	0.852
HALLMARK_MITOTIC_SPINDLE	196	0.212925	0.869409	0.623247	0.763647	0.999			KEGG_DRUG_METABOLISM_OTHER_ENZYMES	41	0.492785	1.51366	0.0555556	0.42872	0.816
HALLMARK_TNFA_SIGNALING_VIA_NFKB	195	0.240034	0.816169	0.653307	0.765178	1			KEGG_PEROXISOME	76	0.465648	1.56537	0.0403397	0.431309	0.722
HALLMARK_COAGULATION	136	-0.290173	-1.17006	0.236	0.774218	0.954			KEGG_CHRONIC_MYELOID_LEUKEMIA	72	0.343982	1.35834	0.0754352	0.431859	0.972
HALLMARK_HEDGEHOG_SIGNALING	35	-0.34707	-1.06902	0.390946	0.790166	0.984			KEGG_RENAL_CELL_CARCINOMA	66	0.325976	1.28119	0.12758	0.432983	0.989
HALLMARK_OXIDATIVE_PHOSPHORYLATION	181	0.256582	0.770192	0.684825	0.807712	1			KEGG_PPAR_SIGNALING_PATHWAY	69	0.33668	1.25572	0.171548	0.433989	0.992
HALLMARK_MYC_TARGETS_V1	187	-0.454676	-1.1056	0.427435	0.809024	0.977			KEGG_N_GLYCAN_BIOSYNTHESIS	44	0.445394	1.26055	0.254348	0.434651	0.992
HALLMARK_KRAS_SIGNALING_DN	188	0.16396	0.677117	0.952941	0.874204	1			KEGG_BLADDER_CANCER	40	0.483142	1.65983	0.0180723	0.436396	0.516
HALLMARK_MTORC1_SIGNALING	190	0.222341	0.691401	0.76494	0.8865	1			KEGG_ETHER_LIPID_METABOLISM	28	0.370251	1.24352	0.172786	0.440075	0.996
HALLMARK_INTERFERON_GAMMA_RESPONSE	195	0.205829	0.621373	0.795547	0.900748	1			KEGG_INOSITOL_PHOSPHATE_METABOLISM	54	0.361761	1.26674	0.172764	0.440794	0.992
HALLMARK_XENOBIOTIC_METABOLISM	194	0.355427	1.37322	0.106996	0.913887	0.772			KEGG_VALINE_LEUCINE_AND_ISOLEUCINE_DEGRADATION	43	0.419844	1.22931	0.278826	0.441203	0.996
HALLMARK_INTERFERON_ALPHA_RESPONSE	92	-0.149959	-0.363673	0.939759	0.992751	1			KEGG_ASCORBATE_AND_ALDARATE_METABOLISM	18	0.487213	1.28203	0.223577	0.441237	0.988
HALLMARK_P53_PATHWAY	189	0.383086	1.61289	0.0144033	1	0.397			KEGG_REGULATION_OF_AUTOPHAGY	30	0.364113	1.26162	0.165669	0.44129	0.992
HALLMARK_ESTROGEN_RESPONSE_EARLY	192	0.341706	1.48669	0.0538922	1	0.606			KEGG_FC_EPSILON_RI_SIGNALING_PATHWAY	76	0.386053	1.4969	0.0517598	0.441895	0.841
HALLMARK_ANDROGEN_RESPONSE	96	0.367607	1.37326	0.130081	1	0.772			KEGG_FATTY_ACID_METABOLISM	40	0.409654	1.23336	0.263158	0.442214	0.996
HALLMARK_WNT_BETA_CATENIN_SIGNALING	42	-0.266228	-0.896325	0.592885	1	1			KEGG_NATURAL_KILLER_CELL_MEDIATED_CYTOTOXICITY	126	0.337067	1.23782	0.225941	0.442475	0.996
HALLMARK_DNA_REPAIR	139	-0.202765	-0.703656	0.808853	1	1			KEGG_GLYCOSAMINOGLYCAN_DEGRADATION	20	0.421839	1.224	0.224771	0.443539	0.997
HALLMARK_UNFOLDED_PROTEIN_RESPONSE	106	-0.214679	-0.646748	0.779592	1	1			KEGG_FRUCTOSE_AND_MANNOSE_METABOLISM	33	0.44575	1.35841	0.153518	0.445705	0.972
HALLMARK_PANCREAS_BETA_CELLS	39	-0.204416	-0.643392	0.888	1	1			KEGG_ADHERENS_JUNCTION	68	0.329154	1.26858	0.15444	0.447001	0.992
HALLMARK_E2F_TARGETS	186	-0.254229	-0.624513	0.765531	1	1			KEGG_RIG_I_LIKE_RECEPTOR_SIGNALING_PATHWAY	66	0.368348	1.28376	0.149798	0.448517	0.988
HALLMARK_SPERMATOGENESIS	132	-0.135437	-0.591953	0.997938	1	1			KEGG_RETINOL_METABOLISM	55	0.363506	1.24353	0.202929	0.448704	0.996
HALLMARK_G2M_CHECKPOINT	183	-0.165634	-0.477308	0.884692	1	1			KEGG_PHOSPHATIDYLINOSITOL_SIGNALING_SYSTEM	76	0.308567	1.1938	0.224206	0.448904	0.999
HALLMARK_MYC_TARGETS_V2	58	-0.17572	-0.403389	0.932939	1	1			KEGG_AMINO_SUGAR_AND_NUCLEOTIDE_SUGAR_METABOLISM	43	0.379788	1.21537	0.240618	0.450565	0.998
									KEGG_DORSO_VENTRAL_AXIS_FORMATION	24	0.36663	1.20584	0.198807	0.450877	0.998
									KEGG_STEROID_HORMONE_BIOSYNTHESIS	47	0.36178	1.2004	0.227766	0.452416	0.998
									KEGG_REGULATION_OF_ACTIN_CYTOSKELETON	206	0.259252	1.17909	0.195736	0.452458	0.999
									KEGG_TIGHT_JUNCTION	128	0.31757	1.36885	0.0751445	0.453241	0.969
									KEGG_PORPHYRIN_AND_CHLOROPHYLL_METABOLISM	33	0.420055	1.36175	0.107143	0.45347	0.97
									KEGG_NICOTINATE_AND_NICOTINAMIDE_METABOLISM	22	0.389338	1.28667	0.160677	0.454277	0.988
									KEGG_SMALL_CELL_LUNG_CANCER	84	0.290876	1.19468	0.185484	0.455093	0.999
									KEGG_ACUTE_MYELOID_LEUKEMIA	57	0.343289	1.29149	0.121673	0.455562	0.988
									KEGG_O_GLYCAN_BIOSYNTHESIS	26	0.583019	1.68271	0.0248307	0.455613	0.465
									KEGG_VEGF_SIGNALING_PATHWAY	72	0.305519	1.1849	0.216599	0.456979	0.999
									KEGG_T_CELL_RECEPTOR_SIGNALING_PATHWAY	105	0.324112	1.17991	0.275794	0.458142	0.999
									KEGG_OLFACTORY_TRANSDUCTION	353	0.354313	1.20594	0.278689	0.458477	0.998
									KEGG_AMYOTROPHIC_LATERAL_SCLEROSIS_ALS	52	0.314183	1.16919	0.244576	0.461943	1
									KEGG_GLYCEROLIPID_METABOLISM	43	0.339812	1.15749	0.27451	0.46867	1
									KEGG_PANCREATIC_CANCER	69	0.288721	1.15305	0.228457	0.469111	1
									KEGG_NEUROTROPHIN_SIGNALING_PATHWAY	123	0.275366	1.16002	0.228682	0.471018	1
									KEGG_B_CELL_RECEPTOR_SIGNALING_PATHWAY	74	0.347921	1.1398	0.32438	0.476332	1
									KEGG_DRUG_METABOLISM_CYTOCHROME_P450	62	0.322197	1.14309	0.261954	0.47834	1
									KEGG_METABOLISM_OF_XENOBIOTICS_BY_CYTOCHROME_P450	61	0.321281	1.11682	0.30064	0.508148	1
									KEGG_INSULIN_SIGNALING_PATHWAY	135	0.249035	1.10495	0.282869	0.514607	1
									KEGG_TOLL_LIKE_RECEPTOR_SIGNALING_PATHWAY	96	0.283598	1.10633	0.328629	0.519295	1
									KEGG_GLIOMA	64	0.269233	1.0941	0.287879	0.526154	1
									KEGG_PENTOSE_PHOSPHATE_PATHWAY	26	0.375854	1.08921	0.363257	0.527951	1
									KEGG_PATHWAYS_IN_CANCER	321	0.221533	1.08162	0.306324	0.534165	1
									KEGG_LONG_TERM_DEPRESSION	65	0.257657	1.07192	0.326	0.537604	1
									KEGG_CARDIAC_MUSCLE_CONTRACTION	73	0.286101	1.07341	0.341513	0.541601	1
									KEGG_MATURITY_ONSET_DIABETES_OF_THE_YOUNG	24	0.621045	1.6968	0.0152505	0.546606	0.438
									KEGG_ALZHEIMERS_DISEASE	144	0.28628	1.05029	0.386179	0.553965	1
									KEGG_GALACTOSE_METABOLISM	26	0.347153	1.05245	0.387674	0.557126	1
									KEGG_SNARE_INTERACTIONS_IN_VESICULAR_TRANSPORT	38	0.294499	1.05498	0.371916	0.559742	1
									KEGG_NOD_LIKE_RECEPTOR_SIGNALING_PATHWAY	60	0.27964	1.04052	0.410256	0.563158	1
									KEGG_ADIPOCYTOKINE_SIGNALING_PATHWAY	67	0.263204	1.02491	0.40159	0.572095	1
									KEGG_COLORECTAL_CANCER	62	0.257492	1.02701	0.401186	0.5753	1
									KEGG_PROSTATE_CANCER	88	0.248835	1.02807	0.408284	0.580063	1
									KEGG_AMINOACYL_TRNA_BIOSYNTHESIS	22	0.420618	1.0014	0.480167	0.606991	1
									KEGG_HUNTINGTONS_DISEASE	158	0.270282	0.988012	0.442656	0.62455	1
									KEGG_MAPK_SIGNALING_PATHWAY	262	0.213689	0.960889	0.522814	0.631094	1
									KEGG_CHEMOKINE_SIGNALING_PATHWAY	176	0.224745	0.962285	0.477137	0.635622	1
									KEGG_PROPANOATE_METABOLISM	31	0.334873	0.976735	0.46723	0.63803	1
									KEGG_PRIMARY_BILE_ACID_BIOSYNTHESIS	16	0.320971	0.963637	0.507187	0.640331	1
									KEGG_RENIN_ANGIOTENSIN_SYSTEM	17	0.317355	0.95096	0.55794	0.642201	1
									KEGG_GLYCOLYSIS_GLUCONEOGENESIS	61	0.285081	0.966789	0.497917	0.642305	1
									KEGG_TYPE_I_DIABETES_MELLITUS	41	0.326131	0.946628	0.48913	0.642767	1
									KEGG_PRIMARY_IMMUNODEFICIENCY	35	0.35165	0.940571	0.506148	0.646591	1
									KEGG_CYTOSOLIC_DNA_SENSING_PATHWAY	50	0.269977	0.968371	0.481707	0.646778	1
									KEGG_TYROSINE_METABOLISM	40	0.256317	0.928815	0.557652	0.653102	1
									KEGG_HEDGEHOG_SIGNALING_PATHWAY	56	0.240535	0.915046	0.561886	0.656656	1
									KEGG_TYPE_II_DIABETES_MELLITUS	45	0.253794	0.929847	0.569745	0.657961	1
									KEGG_AUTOIMMUNE_THYROID_DISEASE	49	0.305874	0.916867	0.539446	0.660058	1
									KEGG_CITRATE_CYCLE_TCA_CYCLE	30	0.370667	0.918568	0.547917	0.663488	1
									KEGG_ABC_TRANSPORTERS	43	0.266098	0.906588	0.558233	0.664684	1
									KEGG_GLYCOSAMINOGLYCAN_BIOSYNTHESIS_HEPARAN_SULFATE	25	0.27562	0.893891	0.604348	0.679302	1
									KEGG_OXIDATIVE_PHOSPHORYLATION	101	0.280017	0.877581	0.563008	0.68072	1
									KEGG_ANTIGEN_PROCESSING_AND_PRESENTATION	77	0.256205	0.881722	0.569264	0.686118	1
									KEGG_ALPHA_LINOLENIC_ACID_METABOLISM	17	0.290196	0.877919	0.608519	0.686394	1
									KEGG_ARGININE_AND_PROLINE_METABOLISM	51	0.232038	0.883	0.638478	0.690472	1
									KEGG_ALANINE_ASPARTATE_AND_GLUTAMATE_METABOLISM	30	0.273428	0.866514	0.631692	0.693568	1
									KEGG_TASTE_TRANSDUCTION	51	0.235015	0.842698	0.687243	0.700854	1
									KEGG_GRAFT_VERSUS_HOST_DISEASE	37	0.314273	0.852619	0.596491	0.703806	1
									KEGG_GLYCOSPHINGOLIPID_BIOSYNTHESIS_GANGLIO_SERIES	15	0.285103	0.844069	0.645022	0.704855	1
									KEGG_GLUTATHIONE_METABOLISM	48	0.280921	0.85477	0.60917	0.707034	1
									KEGG_ALLOGRAFT_REJECTION	36	0.315998	0.846403	0.610526	0.707445	1
									KEGG_BIOSYNTHESIS_OF_UNSATURATED_FATTY_ACIDS	18	0.277108	0.825146	0.68	0.723026	1
									KEGG_NUCLEOTIDE_EXCISION_REPAIR	43	-0.359576	-1.07833	0.390496	0.763947	0.999
									KEGG_LEUKOCYTE_TRANSENDOTHELIAL_MIGRATION	113	-0.253974	-1.05448	0.380658	0.764206	1
									KEGG_PATHOGENIC_ESCHERICHIA_COLI_INFECTION	51	-0.290043	-1.04167	0.384298	0.765332	1
									KEGG_WNT_SIGNALING_PATHWAY	149	-0.254027	-1.0608	0.36478	0.777626	0.999
									KEGG_MELANOGENESIS	101	-0.252362	-1.08465	0.310345	0.779706	0.999
									KEGG_MTOR_SIGNALING_PATHWAY	49	-0.286305	-1.09494	0.322581	0.788444	0.999
									KEGG_SPHINGOLIPID_METABOLISM	35	0.562674	1.70145	0.00455581	0.792497	0.43
									KEGG_UBIQUITIN_MEDIATED_PROTEOLYSIS	130	-0.271869	-1.09789	0.315011	0.815508	0.999
									KEGG_CYTOKINE_CYTOKINE_RECEPTOR_INTERACTION	247	0.16988	0.747107	0.868852	0.816396	1
									KEGG_PHENYLALANINE_METABOLISM	17	0.237735	0.751465	0.816327	0.817893	1
									KEGG_PRION_DISEASES	35	-0.324962	-1.11083	0.289683	0.818037	0.999
									KEGG_TRYPTOPHAN_METABOLISM	38	0.228351	0.755523	0.757455	0.819471	1
									KEGG_PURINE_METABOLISM	145	-0.249786	-0.998433	0.42	0.837532	1
									KEGG_MELANOMA	71	-0.255874	-1.11701	0.256917	0.841778	0.999
									KEGG_LONG_TERM_POTENTIATION	69	-0.244371	-0.956147	0.514463	0.851799	1
									KEGG_BASE_EXCISION_REPAIR	33	0.247655	0.707136	0.788462	0.853369	1
									KEGG_JAK_STAT_SIGNALING_PATHWAY	148	0.162628	0.7086	0.938614	0.859025	1
									KEGG_CELL_ADHESION_MOLECULES_CAMS	129	-0.317893	-1.14116	0.294235	0.860896	0.999
									KEGG_OOCYTE_MEIOSIS	108	-0.232368	-0.960203	0.517034	0.869611	1
									KEGG_TGF_BETA_SIGNALING_PATHWAY	85	-0.285662	-1.1198	0.294737	0.877815	0.999
									KEGG_ECM_RECEPTOR_INTERACTION	83	-0.461393	-1.68089	0.043299	0.879753	0.517
									KEGG_PROGESTERONE_MEDIATED_OOCYTE_MATURATION	84	-0.29148	-1.14867	0.25	0.887637	0.999
									KEGG_RNA_DEGRADATION	53	-0.308253	-0.961014	0.485597	0.896545	1
									KEGG_LEISHMANIA_INFECTION	68	0.196028	0.641857	0.831643	0.911856	1
									KEGG_RNA_POLYMERASE	27	-0.434444	-1.15067	0.312115	0.936107	0.999
									KEGG_DILATED_CARDIOMYOPATHY	90	-0.361835	-1.38131	0.106667	0.969695	0.967
									KEGG_PROTEASOME	42	-0.493312	-1.15685	0.379722	0.977242	0.999
									KEGG_RIBOSOME	84	-0.647742	-1.45576	0.163673	0.986557	0.913
									KEGG_GLYCOSAMINOGLYCAN_BIOSYNTHESIS_CHONDROITIN_SULFATE	22	-0.444129	-1.21391	0.273684	0.988931	0.998
									KEGG_HOMOLOGOUS_RECOMBINATION	24	-0.180506	-0.512174	0.961612	0.993019	1
									KEGG_ONE_CARBON_POOL_BY_FOLATE	17	-0.172739	-0.420531	0.984405	0.993255	1
									KEGG_HYPERTROPHIC_CARDIOMYOPATHY_HCM	83	-0.376192	-1.41201	0.10793	0.997821	0.943
									KEGG_INTESTINAL_IMMUNE_NETWORK_FOR_IGA_PRODUCTION	46	0.12153	0.353728	0.993802	0.998162	1
									KEGG_THYROID_CANCER	29	0.519866	1.74226	0.00840336	1	0.345
									KEGG_VASCULAR_SMOOTH_MUSCLE_CONTRACTION	110	-0.383126	-1.54334	0.0402542	1	0.82
									KEGG_FOCAL_ADHESION	194	-0.347318	-1.47549	0.06639	1	0.898
									KEGG_ARRHYTHMOGENIC_RIGHT_VENTRICULAR_CARDIOMYOPATHY_ARVC	74	-0.330069	-1.31	0.138889	1	0.989
									KEGG_GAP_JUNCTION	85	-0.302462	-1.2867	0.092827	1	0.992
									KEGG_CALCIUM_SIGNALING_PATHWAY	174	-0.286605	-1.2652	0.109756	1	0.995
									KEGG_COMPLEMENT_AND_COAGULATION_CASCADES	67	-0.345405	-1.24514	0.228916	1	0.996
									KEGG_SYSTEMIC_LUPUS_ERYTHEMATOSUS	53	-0.421694	-1.22163	0.273973	1	0.998
									KEGG_AXON_GUIDANCE	127	-0.271832	-1.16732	0.216	1	0.999
									KEGG_SPLICEOSOME	110	-0.37593	-1.1589	0.333333	1	0.999
									KEGG_GLYCINE_SERINE_AND_THREONINE_METABOLISM	31	-0.241674	-0.850888	0.701613	1	1
									KEGG_MISMATCH_REPAIR	23	-0.347128	-0.839208	0.613153	1	1
									KEGG_PROTEIN_EXPORT	22	-0.347304	-0.819019	0.657258	1	1
									KEGG_ARACHIDONIC_ACID_METABOLISM	56	-0.213238	-0.815351	0.77176	1	1
									KEGG_VIRAL_MYOCARDITIS	69	-0.233037	-0.805657	0.649606	1	1
									KEGG_HISTIDINE_METABOLISM	27	-0.236264	-0.786846	0.758157	1	1
									KEGG_BETA_ALANINE_METABOLISM	22	-0.25696	-0.769138	0.730097	1	1
									KEGG_BASAL_CELL_CARCINOMA	55	-0.206835	-0.755958	0.820565	1	1
									KEGG_VASOPRESSIN_REGULATED_WATER_REABSORPTION	44	-0.208127	-0.750151	0.826087	1	1
									KEGG_CYSTEINE_AND_METHIONINE_METABOLISM	34	-0.208493	-0.709846	0.880157	1	1
									KEGG_PYRUVATE_METABOLISM	39	-0.212991	-0.69388	0.821218	1	1
									KEGG_PYRIMIDINE_METABOLISM	93	-0.201947	-0.683132	0.804734	1	1
									KEGG_LYSINE_DEGRADATION	39	-0.205267	-0.670804	0.882114	1	1
									KEGG_DNA_REPLICATION	36	-0.277097	-0.652578	0.741683	1	1
									KEGG_PARKINSONS_DISEASE	99	-0.203242	-0.643875	0.785441	1	1
									KEGG_CELL_CYCLE	117	-0.188181	-0.631304	0.836576	1	1
									KEGG_HEMATOPOIETIC_CELL_LINEAGE	86	-0.175888	-0.609642	0.924565	1	1
									KEGG_ASTHMA	29	-0.209999	-0.573882	0.883019	1	1
									KEGG_BASAL_TRANSCRIPTION_FACTORS	33	-0.170592	-0.57284	0.983539	1	1
									KEGG_GLYOXYLATE_AND_DICARBOXYLATE_METABOLISM	16	-0.205647	-0.543722	0.94896	1	1
									KEGG_NEUROACTIVE_LIGAND_RECEPTOR_INTERACTION	268	-0.124314	-0.513934	0.998	1	1

## Sheet: ADIPOR1 - tumor
NAME	SIZE	ES	NES	NOM p-val	FDR q-val	FWER p-val			NAME	SIZE	ES	NES	NOM p-val	FDR q-val	FWER p-val
HALLMARK_TNFA_SIGNALING_VIA_NFKB	195	-0.59189	-1.75194	0.0329457	0.0920371	0.159			KEGG_MISMATCH_REPAIR	23	-0.707415	-1.76838	0.0094162	0.246851	0.323
HALLMARK_MYC_TARGETS_V1	187	-0.656368	-1.78734	0.0127389	0.0924576	0.124			KEGG_SPLICEOSOME	110	-0.540157	-1.70817	0.027833	0.319663	0.466
HALLMARK_E2F_TARGETS	186	-0.692947	-1.78936	0.0166667	0.135307	0.123			KEGG_DNA_REPLICATION	36	-0.746081	-1.77564	0.0149533	0.350026	0.309
HALLMARK_KRAS_SIGNALING_DN	188	0.411805	1.75287	0.00385356	0.158543	0.151			KEGG_STEROID_BIOSYNTHESIS	15	0.651733	1.60144	0.0557851	0.366798	0.726
HALLMARK_MTORC1_SIGNALING	190	-0.446668	-1.57982	0.0595238	0.1893	0.404			KEGG_NEUROACTIVE_LIGAND_RECEPTOR_INTERACTION	268	0.38868	1.53452	0.038835	0.368817	0.843
HALLMARK_INTERFERON_GAMMA_RESPONSE	195	-0.550081	-1.59471	0.0843137	0.202002	0.381			KEGG_GLYCEROPHOSPHOLIPID_METABOLISM	68	0.403345	1.55408	0.027833	0.369673	0.814
HALLMARK_MYC_TARGETS_V2	58	-0.658839	-1.61004	0.0626305	0.221402	0.365			KEGG_THYROID_CANCER	29	0.452891	1.62435	0.019802	0.377138	0.678
HALLMARK_UV_RESPONSE_UP	152	-0.352564	-1.53118	0.0164609	0.2252	0.489			KEGG_TASTE_TRANSDUCTION	51	0.452572	1.50339	0.043222	0.39818	0.887
HALLMARK_G2M_CHECKPOINT	183	-0.626237	-1.80455	0.0184426	0.24286	0.114			KEGG_O_GLYCAN_BIOSYNTHESIS	26	0.55248	1.73361	0.0157791	0.405596	0.427
HALLMARK_ALLOGRAFT_REJECTION	193	-0.445706	-1.43069	0.147929	0.274719	0.657			KEGG_BASAL_CELL_CARCINOMA	55	0.439278	1.56053	0.0241187	0.405828	0.803
HALLMARK_IL6_JAK_STAT3_SIGNALING	87	-0.45424	-1.44226	0.107632	0.286309	0.637			KEGG_OLFACTORY_TRANSDUCTION	353	0.473942	1.64372	0.0292398	0.410028	0.639
HALLMARK_UNFOLDED_PROTEIN_RESPONSE	106	-0.404202	-1.45525	0.0705645	0.298935	0.619			KEGG_NOD_LIKE_RECEPTOR_SIGNALING_PATHWAY	60	-0.475748	-1.64488	0.0247423	0.422255	0.625
HALLMARK_DNA_REPAIR	139	-0.368367	-1.35828	0.111607	0.301627	0.777			KEGG_RNA_DEGRADATION	53	-0.468185	-1.47899	0.0674603	0.449117	0.917
HALLMARK_INTERFERON_ALPHA_RESPONSE	92	-0.495631	-1.36071	0.208092	0.319158	0.773			KEGG_CYSTEINE_AND_METHIONINE_METABOLISM	34	-0.421933	-1.46661	0.0745698	0.449277	0.927
HALLMARK_APOPTOSIS	157	-0.347749	-1.37518	0.103586	0.325401	0.744			KEGG_PROTEASOME	42	-0.553905	-1.45358	0.124752	0.450431	0.935
HALLMARK_OXIDATIVE_PHOSPHORYLATION	181	-0.411816	-1.26776	0.248927	0.366029	0.882			KEGG_T_CELL_RECEPTOR_SIGNALING_PATHWAY	105	-0.387245	-1.43714	0.0823293	0.460819	0.953
HALLMARK_COMPLEMENT	194	-0.342793	-1.20832	0.255403	0.36994	0.936			KEGG_SELENOAMINO_ACID_METABOLISM	24	-0.478431	-1.48678	0.0482897	0.463773	0.908
HALLMARK_KRAS_SIGNALING_UP	192	-0.348079	-1.29066	0.208925	0.375657	0.861			KEGG_TERPENOID_BACKBONE_BIOSYNTHESIS	15	0.697548	1.66441	0.0434783	0.470262	0.582
HALLMARK_IL2_STAT5_SIGNALING	193	-0.312069	-1.18986	0.277778	0.37572	0.941			KEGG_P53_SIGNALING_PATHWAY	65	-0.407039	-1.49022	0.0477137	0.492106	0.907
HALLMARK_INFLAMMATORY_RESPONSE	197	-0.388972	-1.27563	0.210317	0.376281	0.874			KEGG_ASTHMA	29	-0.535035	-1.40808	0.145877	0.505008	0.969
HALLMARK_ADIPOGENESIS	188	-0.299994	-1.21373	0.19375	0.380004	0.933			KEGG_LEISHMANIA_INFECTION	68	-0.510294	-1.51772	0.0993789	0.508514	0.882
HALLMARK_HYPOXIA	189	-0.319906	-1.21754	0.221135	0.393858	0.926			KEGG_CARDIAC_MUSCLE_CONTRACTION	73	0.335927	1.28834	0.147228	0.514146	0.999
HALLMARK_MITOTIC_SPINDLE	196	-0.289648	-1.22695	0.197065	0.402815	0.921			KEGG_GRAFT_VERSUS_HOST_DISEASE	37	-0.58186	-1.49747	0.120408	0.514365	0.904
HALLMARK_EPITHELIAL_MESENCHYMAL_TRANSITION	194	-0.447947	-1.15709	0.367063	0.404101	0.961			KEGG_RIBOFLAVIN_METABOLISM	15	0.428554	1.25946	0.168986	0.515265	1
HALLMARK_P53_PATHWAY	189	-0.273101	-1.1431	0.267223	0.406751	0.969			KEGG_INOSITOL_PHOSPHATE_METABOLISM	54	0.35311	1.2969	0.126233	0.518298	0.999
HALLMARK_REACTIVE_OXYGEN_SPECIES_PATHWAY	45	-0.320697	-1.09412	0.331288	0.460362	0.986			KEGG_VASOPRESSIN_REGULATED_WATER_REABSORPTION	44	0.352827	1.23848	0.192884	0.52086	1
HALLMARK_PI3K_AKT_MTOR_SIGNALING	103	-0.234728	-1.02117	0.399194	0.551041	0.998			KEGG_LINOLEIC_ACID_METABOLISM	27	0.427314	1.24336	0.222222	0.52886	1
HALLMARK_APICAL_SURFACE	43	0.228384	0.840497	0.70625	0.654965	1			KEGG_NOTCH_SIGNALING_PATHWAY	47	0.3461	1.26231	0.1587	0.530041	1
HALLMARK_GLYCOLYSIS	196	0.199682	0.84214	0.692453	0.699211	1			KEGG_NUCLEOTIDE_EXCISION_REPAIR	43	-0.501326	-1.54544	0.0518234	0.53217	0.833
HALLMARK_APICAL_JUNCTION	194	0.236207	0.939471	0.52381	0.701588	1			KEGG_GLYCOSPHINGOLIPID_BIOSYNTHESIS_LACTO_AND_NEOLACTO_SERIES	25	0.427589	1.30852	0.158635	0.541214	0.999
HALLMARK_PANCREAS_BETA_CELLS	39	0.396689	1.40807	0.088632	0.702157	0.694			KEGG_VIBRIO_CHOLERAE_INFECTION	53	0.356479	1.29718	0.131737	0.542441	0.999
HALLMARK_ANGIOGENESIS	36	-0.320696	-0.898168	0.552063	0.707792	1			KEGG_GLYCOSYLPHOSPHATIDYLINOSITOL_GPI_ANCHOR_BIOSYNTHESIS	25	0.4339	1.26523	0.222462	0.545931	1
HALLMARK_XENOBIOTIC_METABOLISM	194	-0.207846	-0.9132	0.598309	0.70803	1			KEGG_TYPE_II_DIABETES_MELLITUS	45	0.357479	1.31545	0.120155	0.552222	0.998
HALLMARK_MYOGENESIS	198	0.225832	0.846786	0.636555	0.744601	1			KEGG_OOCYTE_MEIOSIS	108	-0.337703	-1.37847	0.083499	0.556054	0.98
HALLMARK_NOTCH_SIGNALING	32	0.285496	0.950598	0.502101	0.746975	1			KEGG_UBIQUITIN_MEDIATED_PROTEOLYSIS	130	-0.373101	-1.51898	0.0327869	0.560781	0.881
HALLMARK_COAGULATION	136	-0.218609	-0.763558	0.715152	0.757039	1			KEGG_SNARE_INTERACTIONS_IN_VESICULAR_TRANSPORT	38	0.376581	1.32418	0.115063	0.56106	0.997
HALLMARK_ANDROGEN_RESPONSE	96	-0.206814	-0.839708	0.734375	0.757154	1			KEGG_MATURITY_ONSET_DIABETES_OF_THE_YOUNG	24	0.605262	1.77492	0.0056926	0.562604	0.337
HALLMARK_ESTROGEN_RESPONSE_LATE	194	-0.186168	-0.822497	0.76556	0.758897	1			KEGG_PHOSPHATIDYLINOSITOL_SIGNALING_SYSTEM	76	0.34137	1.33437	0.0728347	0.565947	0.996
HALLMARK_HEDGEHOG_SIGNALING	35	0.272497	0.87118	0.605159	0.764131	1			KEGG_OTHER_GLYCAN_DEGRADATION	16	0.530268	1.42233	0.113684	0.566251	0.967
HALLMARK_ESTROGEN_RESPONSE_EARLY	192	-0.17813	-0.799489	0.872651	0.771805	1			KEGG_NITROGEN_METABOLISM	23	0.432872	1.34629	0.157171	0.571137	0.994
HALLMARK_FATTY_ACID_METABOLISM	152	-0.195739	-0.767914	0.787472	0.772955	1			KEGG_ADIPOCYTOKINE_SIGNALING_PATHWAY	67	0.308852	1.17826	0.221797	0.572996	1
HALLMARK_TGF_BETA_SIGNALING	54	-0.250326	-0.782044	0.734252	0.776129	1			KEGG_BASE_EXCISION_REPAIR	33	-0.462421	-1.30881	0.190385	0.57864	0.995
HALLMARK_UV_RESPONSE_DN	137	-0.243743	-0.843241	0.620553	0.776764	1			KEGG_GLYCOSPHINGOLIPID_BIOSYNTHESIS_GANGLIO_SERIES	15	0.437533	1.19916	0.254902	0.58572	1
HALLMARK_CHOLESTEROL_HOMEOSTASIS	71	0.371847	1.29602	0.170124	0.779531	0.869			KEGG_CALCIUM_SIGNALING_PATHWAY	174	0.282414	1.18031	0.213483	0.587652	1
HALLMARK_WNT_BETA_CATENIN_SIGNALING	42	0.284089	0.972066	0.470472	0.781646	1			KEGG_GLYCEROLIPID_METABOLISM	43	0.358738	1.3537	0.0918367	0.588574	0.993
HALLMARK_BILE_ACID_METABOLISM	111	0.239632	0.991816	0.471591	0.832873	1			KEGG_BASAL_TRANSCRIPTION_FACTORS	33	-0.406315	-1.31185	0.133201	0.593683	0.995
HALLMARK_PROTEIN_SECRETION	95	0.267693	1.03393	0.391892	0.843279	0.998			KEGG_PROGESTERONE_MEDIATED_OOCYTE_MATURATION	84	-0.324834	-1.35296	0.0863454	0.595665	0.988
HALLMARK_PEROXISOME	101	0.257371	1.06509	0.325626	0.894	0.998			KEGG_CELL_CYCLE	117	-0.562384	-1.79538	0.0270793	0.597677	0.277
HALLMARK_HEME_METABOLISM	188	0.26531	1.1893	0.185114	0.896135	0.956			KEGG_SYSTEMIC_LUPUS_ERYTHEMATOSUS	53	-0.461315	-1.33079	0.218487	0.597685	0.991
HALLMARK_SPERMATOGENESIS	132	0.273472	1.10776	0.308989	0.93635	0.985			KEGG_LONG_TERM_DEPRESSION	65	0.29794	1.18388	0.193609	0.59924	1
									KEGG_HEDGEHOG_SIGNALING_PATHWAY	56	0.378497	1.36329	0.11028	0.601852	0.99
									KEGG_BLADDER_CANCER	40	-0.42136	-1.54634	0.0295276	0.604785	0.831
									KEGG_VIRAL_MYOCARDITIS	69	-0.393224	-1.31369	0.202869	0.614737	0.995
									KEGG_ALLOGRAFT_REJECTION	36	-0.51854	-1.33398	0.211934	0.617776	0.991
									KEGG_AMYOTROPHIC_LATERAL_SCLEROSIS_ALS	52	0.293769	1.13859	0.248971	0.617889	1
									KEGG_TYPE_I_DIABETES_MELLITUS	41	-0.43963	-1.2744	0.23374	0.620942	0.998
									KEGG_B_CELL_RECEPTOR_SIGNALING_PATHWAY	74	-0.38336	-1.28207	0.196819	0.624504	0.997
									KEGG_ETHER_LIPID_METABOLISM	28	0.357871	1.1425	0.277207	0.628994	1
									KEGG_STEROID_HORMONE_BIOSYNTHESIS	47	0.405999	1.36432	0.106719	0.645058	0.99
									KEGG_MELANOGENESIS	101	0.337623	1.38109	0.0549242	0.645242	0.988
									KEGG_INTESTINAL_IMMUNE_NETWORK_FOR_IGA_PRODUCTION	46	-0.455531	-1.25642	0.251012	0.647656	0.999
									KEGG_LONG_TERM_POTENTIATION	69	0.274482	1.10929	0.306818	0.662368	1
									KEGG_ONE_CARBON_POOL_BY_FOLATE	17	-0.455369	-1.16616	0.317254	0.667211	1
									KEGG_TOLL_LIKE_RECEPTOR_SIGNALING_PATHWAY	96	-0.316086	-1.17062	0.251521	0.673129	1
									KEGG_GNRH_SIGNALING_PATHWAY	99	0.260578	1.07495	0.320683	0.682263	1
									KEGG_RENAL_CELL_CARCINOMA	66	-0.31966	-1.1729	0.227545	0.685214	1
									KEGG_GLYCOSAMINOGLYCAN_DEGRADATION	20	0.367282	1.08844	0.347475	0.689598	1
									KEGG_STARCH_AND_SUCROSE_METABOLISM	42	0.340772	1.07939	0.377863	0.690308	1
									KEGG_RIBOSOME	84	-0.422511	-1.175	0.326693	0.699245	1
									KEGG_HOMOLOGOUS_RECOMBINATION	24	-0.615639	-1.54671	0.0679612	0.703229	0.831
									KEGG_PYRIMIDINE_METABOLISM	93	-0.337861	-1.18061	0.278409	0.703232	1
									KEGG_HYPERTROPHIC_CARDIOMYOPATHY_HCM	83	0.278454	1.05751	0.3766	0.703677	1
									KEGG_CHEMOKINE_SIGNALING_PATHWAY	176	-0.30763	-1.18357	0.268145	0.715785	1
									KEGG_GALACTOSE_METABOLISM	26	0.310535	1.0192	0.423228	0.718186	1
									KEGG_PATHOGENIC_ESCHERICHIA_COLI_INFECTION	51	-0.30768	-1.13762	0.273622	0.719393	1
									KEGG_RETINOL_METABOLISM	55	0.317549	1.04195	0.396917	0.720157	1
									KEGG_ALPHA_LINOLENIC_ACID_METABOLISM	17	0.35543	1.03422	0.413592	0.720436	1
									KEGG_SPHINGOLIPID_METABOLISM	35	0.284288	1.02392	0.413223	0.725357	1
									KEGG_APOPTOSIS	85	-0.310041	-1.18701	0.21501	0.727605	1
									KEGG_GLUTATHIONE_METABOLISM	48	-0.349801	-1.21772	0.195489	0.733481	1
									KEGG_PYRUVATE_METABOLISM	39	-0.359252	-1.20895	0.233463	0.734261	1
									KEGG_METABOLISM_OF_XENOBIOTICS_BY_CYTOCHROME_P450	61	0.294387	0.995323	0.460501	0.737018	1
									KEGG_ASCORBATE_AND_ALDARATE_METABOLISM	18	0.370782	0.977601	0.486989	0.742616	1
									KEGG_ALZHEIMERS_DISEASE	144	0.250207	0.963285	0.475992	0.743986	1
									KEGG_CITRATE_CYCLE_TCA_CYCLE	30	-0.437789	-1.18866	0.293413	0.745709	1
									KEGG_PANCREATIC_CANCER	69	-0.26515	-1.04197	0.357815	0.745736	1
									KEGG_WNT_SIGNALING_PATHWAY	149	0.221224	0.997803	0.438563	0.748182	1
									KEGG_ALDOSTERONE_REGULATED_SODIUM_REABSORPTION	41	0.288308	0.953136	0.510848	0.748682	1
									KEGG_BIOSYNTHESIS_OF_UNSATURATED_FATTY_ACIDS	18	0.322042	0.967098	0.540984	0.751197	1
									KEGG_PRIMARY_IMMUNODEFICIENCY	35	-0.376939	-1.04384	0.432099	0.75532	1
									KEGG_DRUG_METABOLISM_CYTOCHROME_P450	62	0.291205	0.978909	0.46833	0.75589	1
									KEGG_PURINE_METABOLISM	145	-0.252703	-1.04974	0.40481	0.757126	1
									KEGG_COLORECTAL_CANCER	62	-0.264035	-1.0303	0.404762	0.758997	1
									KEGG_AMINO_SUGAR_AND_NUCLEOTIDE_SUGAR_METABOLISM	43	0.27305	0.915301	0.565923	0.76742	1
									KEGG_GLYOXYLATE_AND_DICARBOXYLATE_METABOLISM	16	-0.403444	-1.05101	0.423598	0.769055	1
									KEGG_TIGHT_JUNCTION	128	0.220391	0.936164	0.572505	0.769105	1
									KEGG_TGF_BETA_SIGNALING_PATHWAY	85	-0.275924	-1.06387	0.370968	0.769242	1
									KEGG_CHRONIC_MYELOID_LEUKEMIA	72	-0.295665	-1.18881	0.174081	0.769309	1
									KEGG_ALANINE_ASPARTATE_AND_GLUTAMATE_METABOLISM	30	0.272889	0.928352	0.552684	0.769897	1
									KEGG_ARRHYTHMOGENIC_RIGHT_VENTRICULAR_CARDIOMYOPATHY_ARVC	74	0.251028	0.920635	0.592105	0.770988	1
									KEGG_AUTOIMMUNE_THYROID_DISEASE	49	-0.347726	-1.05545	0.382	0.773645	1
									KEGG_PROSTATE_CANCER	88	-0.256903	-1.06731	0.351889	0.776123	1
									KEGG_FC_GAMMA_R_MEDIATED_PHAGOCYTOSIS	87	0.228575	0.851276	0.659274	0.784349	1
									KEGG_TYROSINE_METABOLISM	40	-0.299963	-1.07035	0.337165	0.785156	1
									KEGG_ARACHIDONIC_ACID_METABOLISM	56	0.242944	0.892883	0.606119	0.786045	1
									KEGG_TRYPTOPHAN_METABOLISM	38	0.255554	0.898479	0.592445	0.788004	1
									KEGG_INSULIN_SIGNALING_PATHWAY	135	0.198379	0.862364	0.697087	0.790669	1
									KEGG_CYTOKINE_CYTOKINE_RECEPTOR_INTERACTION	247	-0.225841	-0.85453	0.633891	0.796182	1
									KEGG_DILATED_CARDIOMYOPATHY	90	0.228548	0.851566	0.67603	0.796488	1
									KEGG_ABC_TRANSPORTERS	43	0.243537	0.836848	0.682081	0.79807	1
									KEGG_RENIN_ANGIOTENSIN_SYSTEM	17	-0.369054	-1.07123	0.350622	0.800144	1
									KEGG_PORPHYRIN_AND_CHLOROPHYLL_METABOLISM	33	0.263859	0.863622	0.652695	0.801822	1
									KEGG_AMINOACYL_TRNA_BIOSYNTHESIS	22	-0.327034	-0.855259	0.610586	0.80454	1
									KEGG_PATHWAYS_IN_CANCER	321	-0.178815	-0.8587	0.742268	0.807687	1
									KEGG_GLYCINE_SERINE_AND_THREONINE_METABOLISM	31	0.242532	0.802157	0.752101	0.80811	1
									KEGG_HUNTINGTONS_DISEASE	158	-0.230362	-0.863508	0.607422	0.808379	1
									KEGG_PPAR_SIGNALING_PATHWAY	69	0.218697	0.822943	0.717054	0.810158	1
									KEGG_ACUTE_MYELOID_LEUKEMIA	57	-0.270002	-1.00144	0.425403	0.811256	1
									KEGG_AXON_GUIDANCE	127	0.208455	0.865573	0.680734	0.812118	1
									KEGG_PROPANOATE_METABOLISM	31	0.251935	0.806815	0.668663	0.81248	1
									KEGG_ARGININE_AND_PROLINE_METABOLISM	51	-0.291372	-1.07214	0.338809	0.815808	1
									KEGG_ENDOCYTOSIS	175	0.177464	0.789535	0.859406	0.816317	1
									KEGG_VALINE_LEUCINE_AND_ISOLEUCINE_DEGRADATION	43	-0.307089	-0.923474	0.50505	0.816859	1
									KEGG_ADHERENS_JUNCTION	68	-0.224781	-0.864271	0.682008	0.817259	1
									KEGG_GAP_JUNCTION	85	-0.208437	-0.868728	0.685185	0.819105	1
									KEGG_ERBB_SIGNALING_PATHWAY	85	0.191572	0.810387	0.824663	0.819313	1
									KEGG_GLYCOLYSIS_GLUCONEOGENESIS	61	-0.232141	-0.835538	0.698603	0.820042	1
									KEGG_PEROXISOME	76	0.237555	0.867794	0.633401	0.821637	1
									KEGG_PRIMARY_BILE_ACID_BIOSYNTHESIS	16	-0.304314	-0.872402	0.612403	0.822214	1
									KEGG_HISTIDINE_METABOLISM	27	-0.280767	-0.926001	0.561165	0.823545	1
									KEGG_GLYCOSAMINOGLYCAN_BIOSYNTHESIS_CHONDROITIN_SULFATE	22	-0.399383	-1.09015	0.379877	0.824687	1
									KEGG_PROXIMAL_TUBULE_BICARBONATE_RECLAMATION	23	0.246474	0.775435	0.774757	0.825784	1
									KEGG_PARKINSONS_DISEASE	99	-0.274393	-0.874491	0.587669	0.828819	1
									KEGG_MTOR_SIGNALING_PATHWAY	49	-0.253844	-0.975831	0.511583	0.829143	1
									KEGG_NEUROTROPHIN_SIGNALING_PATHWAY	123	-0.249089	-1.07369	0.326848	0.831011	1
									KEGG_GLYCOSAMINOGLYCAN_BIOSYNTHESIS_HEPARAN_SULFATE	25	-0.291517	-0.955312	0.50813	0.835025	1
									KEGG_ANTIGEN_PROCESSING_AND_PRESENTATION	77	-0.290931	-0.943654	0.492723	0.835349	1
									KEGG_PENTOSE_PHOSPHATE_PATHWAY	26	-0.317097	-0.92635	0.548323	0.83551	1
									KEGG_LEUKOCYTE_TRANSENDOTHELIAL_MIGRATION	113	-0.248923	-0.909074	0.528689	0.836324	1
									KEGG_PRION_DISEASES	35	-0.275667	-0.931104	0.520661	0.837192	1
									KEGG_SMALL_CELL_LUNG_CANCER	84	-0.225138	-0.936881	0.558185	0.838179	1
									KEGG_N_GLYCAN_BIOSYNTHESIS	44	-0.28567	-0.977764	0.479371	0.838898	1
									KEGG_FRUCTOSE_AND_MANNOSE_METABOLISM	33	-0.265006	-0.87454	0.665414	0.839795	1
									KEGG_NICOTINATE_AND_NICOTINAMIDE_METABOLISM	22	-0.291792	-0.982083	0.481633	0.843914	1
									KEGG_RNA_POLYMERASE	27	-0.394085	-1.07583	0.416981	0.84514	1
									KEGG_PANTOTHENATE_AND_COA_BIOSYNTHESIS	16	-0.323981	-0.956326	0.506579	0.84643	1
									KEGG_FOCAL_ADHESION	194	-0.234936	-0.887586	0.564682	0.84725	1
									KEGG_LYSINE_DEGRADATION	39	-0.285928	-0.944138	0.508097	0.847484	1
									KEGG_JAK_STAT_SIGNALING_PATHWAY	148	-0.218664	-0.87472	0.640592	0.850841	1
									KEGG_CELL_ADHESION_MOLECULES_CAMS	129	-0.265512	-0.890714	0.564417	0.85211	1
									KEGG_COMPLEMENT_AND_COAGULATION_CASCADES	67	-0.287485	-0.896261	0.576923	0.852388	1
									KEGG_CYTOSOLIC_DNA_SENSING_PATHWAY	50	-0.268873	-0.959122	0.488978	0.854413	1
									KEGG_HEMATOPOIETIC_CELL_LINEAGE	86	-0.277871	-0.876583	0.58	0.85814	1
									KEGG_PHENYLALANINE_METABOLISM	17	-0.266251	-0.801618	0.743487	0.86119	1
									KEGG_RIG_I_LIKE_RECEPTOR_SIGNALING_PATHWAY	66	-0.213474	-0.805008	0.766537	0.865757	1
									KEGG_ENDOMETRIAL_CANCER	52	-0.204896	-0.792993	0.83499	0.866332	1
									KEGG_MAPK_SIGNALING_PATHWAY	262	-0.169688	-0.776103	0.896907	0.874846	1
									KEGG_PENTOSE_AND_GLUCURONATE_INTERCONVERSIONS	20	0.275927	0.724566	0.783939	0.875522	1
									KEGG_VASCULAR_SMOOTH_MUSCLE_CONTRACTION	110	0.187711	0.733114	0.847426	0.876517	1
									KEGG_EPITHELIAL_CELL_SIGNALING_IN_HELICOBACTER_PYLORI_INFECTION	67	-0.198686	-0.761655	0.832031	0.87901	1
									KEGG_MELANOMA	71	-0.190989	-0.779006	0.842424	0.880097	1
									KEGG_VEGF_SIGNALING_PATHWAY	72	-0.189964	-0.754141	0.875502	0.88077	1
									KEGG_REGULATION_OF_ACTIN_CYTOSKELETON	206	0.17034	0.7091	0.898608	0.882838	1
									KEGG_DRUG_METABOLISM_OTHER_ENZYMES	41	0.201673	0.697268	0.870155	0.88541	1
									KEGG_NATURAL_KILLER_CELL_MEDIATED_CYTOTOXICITY	126	-0.203057	-0.761718	0.765657	0.888697	1
									KEGG_REGULATION_OF_AUTOPHAGY	30	0.196344	0.680321	0.926	0.891611	1
									KEGG_GLIOMA	64	-0.182501	-0.726534	0.925403	0.910506	1
									KEGG_OXIDATIVE_PHOSPHORYLATION	101	-0.225488	-0.717912	0.770297	0.912371	1
									KEGG_FC_EPSILON_RI_SIGNALING_PATHWAY	76	-0.179789	-0.701281	0.914343	0.914076	1
									KEGG_FATTY_ACID_METABOLISM	40	-0.222056	-0.692408	0.847599	0.915135	1
									KEGG_PROTEIN_EXPORT	22	-0.25135	-0.704747	0.80916	0.919123	1
									KEGG_ECM_RECEPTOR_INTERACTION	83	-0.202884	-0.657653	0.808333	0.932323	1
									KEGG_DORSO_VENTRAL_AXIS_FORMATION	24	-0.186979	-0.625833	0.94501	0.939685	1
									KEGG_NON_SMALL_CELL_LUNG_CANCER	54	-0.162275	-0.638273	0.986056	0.940139	1
									KEGG_BETA_ALANINE_METABOLISM	22	-0.221611	-0.657716	0.907787	0.941769	1
									KEGG_LYSOSOME	119	0.17286	0.579498	0.933602	0.956514	1
									KEGG_BUTANOATE_METABOLISM	34	-0.173564	-0.547577	0.950719	0.971676	1

## Sheet: ADIPOR2 - healthy 
NAME	SIZE	ES	NES	NOM p-val	FDR q-val	FWER p-val			NAME	SIZE	ES	NES	NOM p-val	FDR q-val	FWER p-val
HALLMARK_MYC_TARGETS_V1	187	-0.599914	-1.68674	0.0516529	0.340114	0.255			KEGG_RIBOSOME	84	-0.787063	-1.95846	0.00407332	0.0397773	0.052
HALLMARK_KRAS_SIGNALING_UP	192	-0.37315	-1.55674	0.0102459	0.397902	0.449			KEGG_PROTEIN_EXPORT	22	-0.645172	-1.66299	0.0366599	0.226839	0.542
HALLMARK_ALLOGRAFT_REJECTION	193	-0.416659	-1.45393	0.122	0.494847	0.636			KEGG_TYPE_I_DIABETES_MELLITUS	41	-0.569732	-1.69674	0.0313725	0.233768	0.471
HALLMARK_NOTCH_SIGNALING	32	0.317657	1.08268	0.352941	0.529806	0.981			KEGG_GRAFT_VERSUS_HOST_DISEASE	37	-0.621176	-1.72805	0.0233918	0.267701	0.407
HALLMARK_MYOGENESIS	198	0.266159	1.11516	0.28937	0.534524	0.973			KEGG_ADIPOCYTOKINE_SIGNALING_PATHWAY	67	0.437312	1.86621	0	0.279989	0.139
HALLMARK_MITOTIC_SPINDLE	196	0.34822	1.26481	0.213531	0.544841	0.891			KEGG_AUTOIMMUNE_THYROID_DISEASE	49	-0.493326	-1.58083	0.048	0.282413	0.748
HALLMARK_ADIPOGENESIS	188	0.289479	1.08422	0.365019	0.559186	0.981			KEGG_INTESTINAL_IMMUNE_NETWORK_FOR_IGA_PRODUCTION	46	-0.551555	-1.60252	0.0515873	0.288934	0.7
HALLMARK_FATTY_ACID_METABOLISM	152	0.341226	1.23318	0.230038	0.561047	0.914			KEGG_ALLOGRAFT_REJECTION	36	-0.557834	-1.5207	0.0985916	0.317136	0.867
HALLMARK_HEDGEHOG_SIGNALING	35	0.388033	1.28495	0.13278	0.561801	0.873			KEGG_ALDOSTERONE_REGULATED_SODIUM_REABSORPTION	41	0.457212	1.67417	0.0161943	0.327853	0.542
HALLMARK_APICAL_SURFACE	43	0.300992	1.11679	0.283368	0.567095	0.973			KEGG_PHOSPHATIDYLINOSITOL_SIGNALING_SYSTEM	76	0.43724	1.64992	0.0138067	0.336649	0.6
HALLMARK_ESTROGEN_RESPONSE_EARLY	192	0.219947	1.04493	0.359768	0.567925	0.99			KEGG_RNA_DEGRADATION	53	-0.436777	-1.53181	0.0477137	0.338894	0.854
HALLMARK_BILE_ACID_METABOLISM	111	0.308427	1.30464	0.109195	0.591324	0.847			KEGG_ASTHMA	29	-0.53147	-1.4885	0.104536	0.339533	0.906
HALLMARK_P53_PATHWAY	189	0.314713	1.4864	0.0077821	0.591728	0.595			KEGG_PROXIMAL_TUBULE_BICARBONATE_RECLAMATION	23	0.507136	1.60071	0.0189474	0.339682	0.707
HALLMARK_WNT_BETA_CATENIN_SIGNALING	42	0.332899	1.12392	0.320158	0.593112	0.973			KEGG_GNRH_SIGNALING_PATHWAY	99	0.447297	1.78578	0.00207039	0.344503	0.276
HALLMARK_CHOLESTEROL_HOMEOSTASIS	71	0.347683	1.16732	0.296375	0.597657	0.956			KEGG_VIRAL_MYOCARDITIS	69	-0.406457	-1.46688	0.0699029	0.348319	0.925
HALLMARK_HYPOXIA	189	0.248828	1.13421	0.252964	0.616169	0.97			KEGG_NOTCH_SIGNALING_PATHWAY	47	0.492309	1.74402	0.00209644	0.351961	0.382
HALLMARK_INFLAMMATORY_RESPONSE	197	-0.241045	-0.990248	0.446894	0.617315	0.997			KEGG_VEGF_SIGNALING_PATHWAY	72	0.37622	1.47857	0.0319361	0.352815	0.892
HALLMARK_PEROXISOME	101	0.303152	1.17479	0.241245	0.633113	0.952			KEGG_EPITHELIAL_CELL_SIGNALING_IN_HELICOBACTER_PYLORI_INFECTION	67	0.414909	1.6874	0.00416667	0.353001	0.517
HALLMARK_ANGIOGENESIS	36	-0.325968	-1.00474	0.440777	0.635101	0.997			KEGG_NITROGEN_METABOLISM	23	0.497794	1.57856	0.0273973	0.359832	0.747
HALLMARK_COMPLEMENT	194	-0.253145	-1.0296	0.426229	0.636201	0.991			KEGG_ANTIGEN_PROCESSING_AND_PRESENTATION	77	-0.44066	-1.44567	0.118474	0.359845	0.947
HALLMARK_APICAL_JUNCTION	194	0.336218	1.54358	0.0038835	0.646344	0.502			KEGG_PEROXISOME	76	0.413788	1.48874	0.0603113	0.368172	0.877
HALLMARK_MYC_TARGETS_V2	58	-0.48833	-1.33568	0.195609	0.647813	0.812			KEGG_CALCIUM_SIGNALING_PATHWAY	174	0.342296	1.47924	0.0286885	0.368926	0.889
HALLMARK_UV_RESPONSE_UP	152	0.230072	0.980915	0.460446	0.656811	0.997			KEGG_INOSITOL_PHOSPHATE_METABOLISM	54	0.461317	1.60266	0.0258964	0.373256	0.705
HALLMARK_TNFA_SIGNALING_VIA_NFKB	195	-0.303553	-1.19454	0.236791	0.666102	0.938			KEGG_ENDOCYTOSIS	175	0.33396	1.49444	0.0158416	0.376283	0.874
HALLMARK_XENOBIOTIC_METABOLISM	194	0.343922	1.40204	0.0996169	0.672162	0.735			KEGG_INSULIN_SIGNALING_PATHWAY	135	0.387017	1.70189	0.00193424	0.383832	0.484
HALLMARK_MTORC1_SIGNALING	190	-0.271582	-0.934736	0.508032	0.673232	0.999			KEGG_TIGHT_JUNCTION	128	0.351175	1.49755	0.0228216	0.389333	0.869
HALLMARK_COAGULATION	136	0.227696	0.935024	0.522244	0.677846	0.998			KEGG_TYPE_II_DIABETES_MELLITUS	45	0.420973	1.55135	0.0242424	0.395178	0.797
HALLMARK_REACTIVE_OXYGEN_SPECIES_PATHWAY	45	0.288615	0.919234	0.535581	0.678122	0.998			KEGG_RIBOFLAVIN_METABOLISM	15	0.476663	1.44641	0.0506073	0.402021	0.929
HALLMARK_IL2_STAT5_SIGNALING	193	-0.24661	-1.03229	0.4158	0.684286	0.99			KEGG_ERBB_SIGNALING_PATHWAY	85	0.397905	1.50203	0.0371134	0.402802	0.865
HALLMARK_TGF_BETA_SIGNALING	54	0.28147	0.948187	0.514	0.684392	0.998			KEGG_SYSTEMIC_LUPUS_ERYTHEMATOSUS	53	-0.485364	-1.37482	0.198039	0.412212	0.985
HALLMARK_HEME_METABOLISM	188	0.28471	1.30524	0.0665362	0.689006	0.847			KEGG_BIOSYNTHESIS_OF_UNSATURATED_FATTY_ACIDS	18	0.57645	1.60461	0.0538922	0.413628	0.7
HALLMARK_PI3K_AKT_MTOR_SIGNALING	103	0.399573	1.64287	0.00580271	0.701102	0.325			KEGG_AMYOTROPHIC_LATERAL_SCLEROSIS_ALS	52	0.350489	1.33119	0.0948276	0.415973	0.988
HALLMARK_UNFOLDED_PROTEIN_RESPONSE	106	-0.358217	-1.21256	0.257367	0.727659	0.929			KEGG_MELANOGENESIS	101	0.325599	1.32007	0.0916497	0.416756	0.989
HALLMARK_APOPTOSIS	157	0.202078	0.872601	0.683594	0.730043	0.998			KEGG_GLIOMA	64	0.324139	1.32487	0.0833333	0.417767	0.989
HALLMARK_E2F_TARGETS	186	-0.389637	-1.03755	0.470238	0.734941	0.988			KEGG_DRUG_METABOLISM_OTHER_ENZYMES	41	0.359557	1.33344	0.0953347	0.422588	0.988
HALLMARK_OXIDATIVE_PHOSPHORYLATION	181	0.272203	0.82912	0.618349	0.746431	1			KEGG_PHENYLALANINE_METABOLISM	17	0.521342	1.5048	0.0613497	0.423204	0.859
HALLMARK_INTERFERON_GAMMA_RESPONSE	195	-0.27488	-0.848783	0.587426	0.748646	1			KEGG_TASTE_TRANSDUCTION	51	0.378872	1.31009	0.156904	0.425094	0.991
HALLMARK_ESTROGEN_RESPONSE_LATE	194	-0.185571	-0.863107	0.730061	0.763279	0.999			KEGG_GAP_JUNCTION	85	0.366242	1.51575	0.0214425	0.42613	0.847
HALLMARK_SPERMATOGENESIS	132	0.190103	0.832247	0.745059	0.770909	1			KEGG_GLYCEROPHOSPHOLIPID_METABOLISM	68	0.353353	1.34922	0.102784	0.426513	0.984
HALLMARK_PANCREAS_BETA_CELLS	39	-0.266005	-0.801043	0.693957	0.79181	1			KEGG_FC_EPSILON_RI_SIGNALING_PATHWAY	76	0.329	1.30281	0.114625	0.427103	0.991
HALLMARK_KRAS_SIGNALING_DN	188	0.316529	1.31351	0.121094	0.796523	0.835			KEGG_CELL_ADHESION_MOLECULES_CAMS	129	-0.355387	-1.38017	0.121756	0.431426	0.983
HALLMARK_PROTEIN_SECRETION	95	-0.287471	-1.03792	0.420432	0.807065	0.988			KEGG_FC_GAMMA_R_MEDIATED_PHAGOCYTOSIS	87	0.335527	1.33347	0.11412	0.434269	0.988
HALLMARK_DNA_REPAIR	139	0.201844	0.755422	0.749503	0.807739	1			KEGG_TYROSINE_METABOLISM	40	0.396423	1.34956	0.136452	0.438835	0.983
HALLMARK_GLYCOLYSIS	196	0.18406	0.768224	0.817814	0.818415	1			KEGG_MAPK_SIGNALING_PATHWAY	262	0.294676	1.33596	0.0647773	0.441301	0.988
HALLMARK_ANDROGEN_RESPONSE	96	-0.330464	-1.22765	0.191489	0.826261	0.919			KEGG_NICOTINATE_AND_NICOTINAMIDE_METABOLISM	22	0.41661	1.3503	0.115385	0.450787	0.983
HALLMARK_UV_RESPONSE_DN	137	0.196998	0.708023	0.827004	0.84082	1			KEGG_MTOR_SIGNALING_PATHWAY	49	0.35145	1.36398	0.0582329	0.450875	0.979
HALLMARK_EPITHELIAL_MESENCHYMAL_TRANSITION	194	-0.30281	-1.08461	0.376726	0.869651	0.986			KEGG_NEUROTROPHIN_SIGNALING_PATHWAY	123	0.36326	1.51899	0.0261044	0.451662	0.843
HALLMARK_IL6_JAK_STAT3_SIGNALING	87	-0.28331	-1.0424	0.417339	0.884501	0.988			KEGG_CITRATE_CYCLE_TCA_CYCLE	30	0.54365	1.38897	0.183267	0.45849	0.966
HALLMARK_G2M_CHECKPOINT	183	-0.229929	-0.686315	0.714286	0.907911	1			KEGG_GLYCEROLIPID_METABOLISM	43	0.415061	1.35177	0.148649	0.46195	0.983
HALLMARK_INTERFERON_ALPHA_RESPONSE	92	-0.15781	-0.419298	0.955939	0.993994	1			KEGG_GLYCOSAMINOGLYCAN_BIOSYNTHESIS_CHONDROITIN_SULFATE	22	-0.486524	-1.38198	0.121951	0.463569	0.982
									KEGG_FATTY_ACID_METABOLISM	40	0.456917	1.365	0.153846	0.464064	0.978
									KEGG_REGULATION_OF_ACTIN_CYTOSKELETON	206	0.310169	1.37148	0.0649895	0.464701	0.975
									KEGG_RETINOL_METABOLISM	55	0.38361	1.39279	0.0992509	0.467543	0.966
									KEGG_PORPHYRIN_AND_CHLOROPHYLL_METABOLISM	33	0.416311	1.40063	0.0865191	0.467816	0.96
									KEGG_MATURITY_ONSET_DIABETES_OF_THE_YOUNG	24	0.432012	1.37671	0.108787	0.46975	0.973
									KEGG_ARGININE_AND_PROLINE_METABOLISM	51	0.362252	1.26104	0.17126	0.476522	0.997
									KEGG_PPAR_SIGNALING_PATHWAY	69	0.317656	1.20883	0.20229	0.477477	0.999
									KEGG_LONG_TERM_POTENTIATION	69	0.326188	1.24886	0.143434	0.479526	0.998
									KEGG_STARCH_AND_SUCROSE_METABOLISM	42	0.350297	1.22253	0.218324	0.479576	0.999
									KEGG_ALANINE_ASPARTATE_AND_GLUTAMATE_METABOLISM	30	0.385923	1.2531	0.20625	0.481654	0.997
									KEGG_ENDOMETRIAL_CANCER	52	0.382508	1.40261	0.0851927	0.482759	0.958
									KEGG_WNT_SIGNALING_PATHWAY	149	0.285085	1.22499	0.15942	0.484504	0.999
									KEGG_VASOPRESSIN_REGULATED_WATER_REABSORPTION	44	0.330632	1.2094	0.207243	0.485386	0.999
									KEGG_VIBRIO_CHOLERAE_INFECTION	53	0.332757	1.26216	0.137421	0.485445	0.997
									KEGG_GLYCINE_SERINE_AND_THREONINE_METABOLISM	31	0.351032	1.21182	0.192233	0.490356	0.999
									KEGG_GLYCOLYSIS_GLUCONEOGENESIS	61	0.377941	1.22638	0.245509	0.491309	0.999
									KEGG_FOCAL_ADHESION	194	0.30228	1.26292	0.157791	0.49495	0.997
									KEGG_VALINE_LEUCINE_AND_ISOLEUCINE_DEGRADATION	43	0.453277	1.22823	0.295367	0.497756	0.999
									KEGG_VASCULAR_SMOOTH_MUSCLE_CONTRACTION	110	0.294255	1.23314	0.165289	0.498684	0.999
									KEGG_METABOLISM_OF_XENOBIOTICS_BY_CYTOCHROME_P450	61	0.305325	1.12951	0.284906	0.530945	1
									KEGG_ACUTE_MYELOID_LEUKEMIA	57	0.303529	1.12422	0.301811	0.532324	1
									KEGG_NON_SMALL_CELL_LUNG_CANCER	54	0.327242	1.17392	0.261036	0.532939	0.999
									KEGG_PYRUVATE_METABOLISM	39	0.368546	1.13236	0.336673	0.533956	1
									KEGG_ABC_TRANSPORTERS	43	0.350574	1.13654	0.319838	0.534476	1
									KEGG_PANCREATIC_CANCER	69	0.291084	1.15931	0.233068	0.534731	1
									KEGG_ALPHA_LINOLENIC_ACID_METABOLISM	17	0.367508	1.13967	0.285412	0.536759	1
									KEGG_RENAL_CELL_CARCINOMA	66	0.312969	1.16705	0.247059	0.538563	1
									KEGG_DRUG_METABOLISM_CYTOCHROME_P450	62	0.317013	1.15998	0.245779	0.542763	1
									KEGG_BUTANOATE_METABOLISM	34	0.413348	1.14575	0.339468	0.542948	1
									KEGG_RIG_I_LIKE_RECEPTOR_SIGNALING_PATHWAY	66	0.295957	1.14109	0.252896	0.543199	1
									KEGG_ADHERENS_JUNCTION	68	0.334978	1.14888	0.306	0.54567	1
									KEGG_AXON_GUIDANCE	127	0.274472	1.10897	0.29697	0.553868	1
									KEGG_PATHWAYS_IN_CANCER	321	0.237916	1.09631	0.311508	0.570102	1
									KEGG_LYSINE_DEGRADATION	39	0.346739	1.0819	0.378049	0.573178	1
									KEGG_JAK_STAT_SIGNALING_PATHWAY	148	0.25641	1.08596	0.318982	0.573373	1
									KEGG_SNARE_INTERACTIONS_IN_VESICULAR_TRANSPORT	38	0.297097	1.09017	0.307071	0.573484	1
									KEGG_HEMATOPOIETIC_CELL_LINEAGE	86	-0.362487	-1.27391	0.188119	0.609062	0.999
									KEGG_PRIMARY_IMMUNODEFICIENCY	35	-0.442981	-1.25153	0.267176	0.626243	0.999
									KEGG_BLADDER_CANCER	40	0.302129	1.0438	0.402778	0.638623	1
									KEGG_LYSOSOME	119	0.270007	1.03398	0.381818	0.640139	1
									KEGG_GLUTATHIONE_METABOLISM	48	-0.38184	-1.2313	0.226069	0.64032	1
									KEGG_PROSTATE_CANCER	88	0.247214	1.03736	0.37251	0.642629	1
									KEGG_GLYCOSAMINOGLYCAN_BIOSYNTHESIS_HEPARAN_SULFATE	25	0.311462	1.01976	0.421589	0.644233	1
									KEGG_PANTOTHENATE_AND_COA_BIOSYNTHESIS	16	0.334347	1.02126	0.420202	0.649728	1
									KEGG_AMINO_SUGAR_AND_NUCLEOTIDE_SUGAR_METABOLISM	43	0.304076	1.02308	0.412475	0.653915	1
									KEGG_ETHER_LIPID_METABOLISM	28	0.295319	1.00853	0.448133	0.658277	1
									KEGG_OLFACTORY_TRANSDUCTION	353	0.278029	0.992683	0.466119	0.681693	1
									KEGG_SMALL_CELL_LUNG_CANCER	84	0.249811	0.986429	0.463796	0.685488	1
									KEGG_CYTOKINE_CYTOKINE_RECEPTOR_INTERACTION	247	-0.277374	-1.1973	0.204724	0.690411	1
									KEGG_LINOLEIC_ACID_METABOLISM	27	0.289438	0.968746	0.51417	0.703217	1
									KEGG_CHRONIC_MYELOID_LEUKEMIA	72	0.248656	0.932919	0.545988	0.708329	1
									KEGG_GLYCOSPHINGOLIPID_BIOSYNTHESIS_LACTO_AND_NEOLACTO_SERIES	25	0.289865	0.948816	0.52795	0.709427	1
									KEGG_TOLL_LIKE_RECEPTOR_SIGNALING_PATHWAY	96	0.241316	0.969948	0.474	0.709504	1
									KEGG_CARDIAC_MUSCLE_CONTRACTION	73	0.259967	0.934927	0.55	0.712249	1
									KEGG_PROPANOATE_METABOLISM	31	0.349048	0.959501	0.496124	0.713689	1
									KEGG_APOPTOSIS	85	0.220186	0.925673	0.609901	0.713858	1
									KEGG_REGULATION_OF_AUTOPHAGY	30	0.294216	0.95071	0.532957	0.714257	1
									KEGG_LONG_TERM_DEPRESSION	65	0.228579	0.920895	0.609148	0.715298	1
									KEGG_PENTOSE_AND_GLUCURONATE_INTERCONVERSIONS	20	0.31593	0.916731	0.546371	0.715301	1
									KEGG_PROGESTERONE_MEDIATED_OOCYTE_MATURATION	84	0.236338	0.941737	0.548708	0.715757	1
									KEGG_NEUROACTIVE_LIGAND_RECEPTOR_INTERACTION	268	0.23168	0.903604	0.585106	0.716524	1
									KEGG_DORSO_VENTRAL_AXIS_FORMATION	24	0.306131	0.95389	0.502024	0.716715	1
									KEGG_FRUCTOSE_AND_MANNOSE_METABOLISM	33	0.283237	0.90758	0.565637	0.716748	1
									KEGG_UBIQUITIN_MEDIATED_PROTEOLYSIS	130	0.232091	0.936893	0.536489	0.716827	1
									KEGG_PRIMARY_BILE_ACID_BIOSYNTHESIS	16	0.31562	0.910297	0.588115	0.719044	1
									KEGG_TERPENOID_BACKBONE_BIOSYNTHESIS	15	0.365509	0.868018	0.569444	0.729556	1
									KEGG_ASCORBATE_AND_ALDARATE_METABOLISM	18	0.318177	0.863098	0.621242	0.730674	1
									KEGG_LEISHMANIA_INFECTION	68	-0.342378	-1.15317	0.315175	0.730953	1
									KEGG_COLORECTAL_CANCER	62	0.226521	0.878985	0.662675	0.731822	1
									KEGG_HEDGEHOG_SIGNALING_PATHWAY	56	0.241985	0.858169	0.648374	0.732169	1
									KEGG_CYSTEINE_AND_METHIONINE_METABOLISM	34	0.257374	0.886394	0.617261	0.732856	1
									KEGG_BETA_ALANINE_METABOLISM	22	0.318949	0.874162	0.591876	0.733335	1
									KEGG_STEROID_BIOSYNTHESIS	15	0.377816	0.868024	0.581633	0.736639	1
									KEGG_STEROID_HORMONE_BIOSYNTHESIS	47	0.242244	0.880032	0.639155	0.737151	1
									KEGG_BASAL_CELL_CARCINOMA	55	0.236668	0.831287	0.688129	0.737588	1
									KEGG_HISTIDINE_METABOLISM	27	0.272922	0.827129	0.667315	0.737688	1
									KEGG_SPLICEOSOME	110	-0.343448	-1.16505	0.307385	0.738805	1
									KEGG_T_CELL_RECEPTOR_SIGNALING_PATHWAY	105	0.250093	0.886537	0.579365	0.740021	1
									KEGG_PYRIMIDINE_METABOLISM	93	-0.31021	-1.13613	0.304348	0.740107	1
									KEGG_OOCYTE_MEIOSIS	108	0.21005	0.849366	0.673511	0.740765	1
									KEGG_CHEMOKINE_SIGNALING_PATHWAY	176	0.206847	0.832147	0.677355	0.742582	1
									KEGG_THYROID_CANCER	29	0.265708	0.839105	0.658397	0.744	1
									KEGG_GALACTOSE_METABOLISM	26	0.270837	0.817038	0.678068	0.747255	1
									KEGG_GLYOXYLATE_AND_DICARBOXYLATE_METABOLISM	16	0.30742	0.832516	0.665272	0.748758	1
									KEGG_SPHINGOLIPID_METABOLISM	35	0.229135	0.8402	0.734496	0.749213	1
									KEGG_BASAL_TRANSCRIPTION_FACTORS	33	-0.32007	-1.09276	0.327835	0.752538	1
									KEGG_PATHOGENIC_ESCHERICHIA_COLI_INFECTION	51	-0.308277	-1.10941	0.294466	0.775963	1
									KEGG_NUCLEOTIDE_EXCISION_REPAIR	43	-0.348932	-1.09543	0.357724	0.778434	1
									KEGG_N_GLYCAN_BIOSYNTHESIS	44	-0.309805	-1.0472	0.392079	0.803966	1
									KEGG_ALZHEIMERS_DISEASE	144	0.199384	0.772899	0.746063	0.809709	1
									KEGG_RNA_POLYMERASE	27	-0.37089	-1.03172	0.419958	0.810276	1
									KEGG_NOD_LIKE_RECEPTOR_SIGNALING_PATHWAY	60	0.203216	0.757236	0.8	0.818569	1
									KEGG_PURINE_METABOLISM	145	-0.254782	-1.0534	0.371032	0.820455	1
									KEGG_PENTOSE_PHOSPHATE_PATHWAY	26	0.253049	0.74535	0.732039	0.820904	1
									KEGG_TRYPTOPHAN_METABOLISM	38	0.233566	0.760412	0.75	0.821538	1
									KEGG_DILATED_CARDIOMYOPATHY	90	0.18414	0.745491	0.88	0.827623	1
									KEGG_GLYCOSPHINGOLIPID_BIOSYNTHESIS_GANGLIO_SERIES	15	-0.355627	-0.954586	0.508911	0.853224	1
									KEGG_O_GLYCAN_BIOSYNTHESIS	26	-0.310489	-0.962976	0.491018	0.861058	1
									KEGG_LEUKOCYTE_TRANSENDOTHELIAL_MIGRATION	113	-0.238245	-0.997884	0.42616	0.863413	1
									KEGG_CELL_CYCLE	117	-0.29551	-0.972496	0.498982	0.865124	1
									KEGG_P53_SIGNALING_PATHWAY	65	-0.239448	-0.926541	0.560158	0.865928	1
									KEGG_MELANOMA	71	-0.240068	-0.980325	0.467583	0.876033	1
									KEGG_AMINOACYL_TRNA_BIOSYNTHESIS	22	-0.3639	-0.928519	0.543651	0.887788	1
									KEGG_ARRHYTHMOGENIC_RIGHT_VENTRICULAR_CARDIOMYOPATHY_ARVC	74	0.195377	0.683371	0.871486	0.889532	1
									KEGG_MISMATCH_REPAIR	23	-0.301047	-0.768694	0.680723	0.917331	1
									KEGG_RENIN_ANGIOTENSIN_SYSTEM	17	0.216919	0.646579	0.906188	0.917523	1
									KEGG_PRION_DISEASES	35	-0.255282	-0.856763	0.659794	0.92137	1
									KEGG_B_CELL_RECEPTOR_SIGNALING_PATHWAY	74	-0.209937	-0.670013	0.829787	0.921977	1
									KEGG_GLYCOSAMINOGLYCAN_DEGRADATION	20	-0.241335	-0.684659	0.856333	0.923622	1
									KEGG_DNA_REPLICATION	36	-0.310977	-0.773005	0.678138	0.929899	1
									KEGG_ECM_RECEPTOR_INTERACTION	83	-0.219822	-0.79493	0.704854	0.933084	1
									KEGG_OXIDATIVE_PHOSPHORYLATION	101	-0.202991	-0.637319	0.820202	0.934492	1
									KEGG_ARACHIDONIC_ACID_METABOLISM	56	-0.192111	-0.743143	0.871951	0.938694	1
									KEGG_SELENOAMINO_ACID_METABOLISM	24	-0.212278	-0.68557	0.903886	0.940694	1
									KEGG_HUNTINGTONS_DISEASE	158	-0.155875	-0.60143	0.950495	0.942121	1
									KEGG_ONE_CARBON_POOL_BY_FOLATE	17	-0.270262	-0.699469	0.801619	0.943303	1
									KEGG_CYTOSOLIC_DNA_SENSING_PATHWAY	50	-0.240097	-0.85773	0.665966	0.944415	1
									KEGG_NATURAL_KILLER_CELL_MEDIATED_CYTOTOXICITY	126	-0.205319	-0.776306	0.74433	0.945617	1
									KEGG_PROTEASOME	42	-0.335144	-0.798401	0.657143	0.948467	1
									KEGG_HYPERTROPHIC_CARDIOMYOPATHY_HCM	83	-0.181543	-0.702189	0.89	0.95897	1
									KEGG_BASE_EXCISION_REPAIR	33	-0.277412	-0.814205	0.673347	0.964414	1
									KEGG_PARKINSONS_DISEASE	99	-0.234875	-0.711671	0.753535	0.965423	1
									KEGG_TGF_BETA_SIGNALING_PATHWAY	85	-0.217259	-0.858869	0.659274	0.968043	1
									KEGG_COMPLEMENT_AND_COAGULATION_CASCADES	67	-0.204327	-0.799821	0.749499	0.968981	1
									KEGG_OTHER_GLYCAN_DEGRADATION	16	-0.312514	-0.82025	0.642857	0.976128	1
									KEGG_HOMOLOGOUS_RECOMBINATION	24	0.173314	0.525468	0.967871	0.976945	1
									KEGG_GLYCOSYLPHOSPHATIDYLINOSITOL_GPI_ANCHOR_BIOSYNTHESIS	25	-0.279181	-0.85951	0.62253	0.993978	1

## Sheet: ADIPOR2 - normal adjacent 
NAME	SIZE	ES	NES	NOM p-val	FDR q-val	FWER p-val			NAME	SIZE	ES	NES	NOM p-val	FDR q-val	FWER p-val
HALLMARK_EPITHELIAL_MESENCHYMAL_TRANSITION	194	-0.595937	-1.66012	0.0412371	0.419431	0.302			KEGG_VEGF_SIGNALING_PATHWAY	72	0.270078	1.08632	0.316888	0.625036	1
HALLMARK_UV_RESPONSE_DN	137	-0.403823	-1.40976	0.106	0.447737	0.728			KEGG_ALPHA_LINOLENIC_ACID_METABOLISM	17	0.352134	1.07067	0.389899	0.630143	1
HALLMARK_ANGIOGENESIS	36	-0.485501	-1.43102	0.123203	0.538541	0.703			KEGG_GALACTOSE_METABOLISM	26	0.385244	1.17065	0.277328	0.633403	0.996
HALLMARK_MYOGENESIS	198	-0.443707	-1.48972	0.0899123	0.59751	0.621			KEGG_VALINE_LEUCINE_AND_ISOLEUCINE_DEGRADATION	43	0.378181	1.08679	0.375262	0.633492	1
HALLMARK_NOTCH_SIGNALING	32	0.319307	1.16422	0.245798	0.641073	0.952			KEGG_GNRH_SIGNALING_PATHWAY	99	0.286522	1.16477	0.221797	0.635089	0.996
HALLMARK_HEME_METABOLISM	188	0.273432	1.21444	0.170833	0.641258	0.915			KEGG_RIG_I_LIKE_RECEPTOR_SIGNALING_PATHWAY	66	0.312781	1.07091	0.386847	0.638685	1
HALLMARK_APOPTOSIS	157	0.299989	1.23701	0.175869	0.648142	0.901			KEGG_DRUG_METABOLISM_CYTOCHROME_P450	62	0.346457	1.17254	0.267823	0.641534	0.996
HALLMARK_GLYCOLYSIS	196	0.30243	1.18534	0.250526	0.648235	0.938			KEGG_PHENYLALANINE_METABOLISM	17	0.346703	1.0875	0.333988	0.641749	1
HALLMARK_ADIPOGENESIS	188	0.292399	1.13703	0.310417	0.652814	0.968			KEGG_ASCORBATE_AND_ALDARATE_METABOLISM	18	0.423852	1.09643	0.376238	0.642031	1
HALLMARK_UV_RESPONSE_UP	152	0.283989	1.25061	0.151329	0.684082	0.892			KEGG_ABC_TRANSPORTERS	43	0.338653	1.11881	0.311508	0.646306	0.998
HALLMARK_ANDROGEN_RESPONSE	96	0.291038	1.0988	0.338266	0.686366	0.985			KEGG_ETHER_LIPID_METABOLISM	28	0.341569	1.15495	0.266795	0.64652	0.996
HALLMARK_REACTIVE_OXYGEN_SPECIES_PATHWAY	45	0.29217	0.94682	0.517312	0.745967	0.998			KEGG_STEROID_HORMONE_BIOSYNTHESIS	47	0.337857	1.10864	0.336576	0.646853	0.999
HALLMARK_CHOLESTEROL_HOMEOSTASIS	71	0.371744	1.25853	0.21501	0.747056	0.883			KEGG_PANCREATIC_CANCER	69	0.275167	1.1035	0.283702	0.647049	0.999
HALLMARK_ESTROGEN_RESPONSE_LATE	194	0.310866	1.3233	0.148472	0.766732	0.818			KEGG_ALANINE_ASPARTATE_AND_GLUTAMATE_METABOLISM	30	0.343559	1.08939	0.35214	0.647374	1
HALLMARK_INTERFERON_ALPHA_RESPONSE	92	0.382791	0.974695	0.508032	0.76895	0.998			KEGG_ADIPOCYTOKINE_SIGNALING_PATHWAY	67	0.269669	1.07102	0.342685	0.64764	1
HALLMARK_OXIDATIVE_PHOSPHORYLATION	181	0.307624	0.9161	0.532129	0.770142	0.998			KEGG_NEUROTROPHIN_SIGNALING_PATHWAY	123	0.261566	1.11316	0.285714	0.648031	0.998
HALLMARK_PI3K_AKT_MTOR_SIGNALING	103	0.322266	1.36307	0.0668058	0.773324	0.761			KEGG_BIOSYNTHESIS_OF_UNSATURATED_FATTY_ACIDS	18	0.372876	1.09811	0.335317	0.648222	1
HALLMARK_TGF_BETA_SIGNALING	54	0.27828	0.948451	0.514463	0.780229	0.998			KEGG_ERBB_SIGNALING_PATHWAY	85	0.295836	1.17519	0.232033	0.648571	0.996
HALLMARK_PROTEIN_SECRETION	95	0.279222	0.98783	0.468687	0.784003	0.997			KEGG_AMYOTROPHIC_LATERAL_SCLEROSIS_ALS	52	0.305114	1.13269	0.286267	0.649145	0.998
HALLMARK_FATTY_ACID_METABOLISM	152	0.381955	1.40858	0.129817	0.786423	0.693			KEGG_REGULATION_OF_ACTIN_CYTOSKELETON	206	0.254309	1.14091	0.239754	0.654463	0.998
HALLMARK_PEROXISOME	101	0.312742	1.27944	0.16886	0.788461	0.869			KEGG_ARGININE_AND_PROLINE_METABOLISM	51	0.279558	1.04367	0.385567	0.656873	1
HALLMARK_IL2_STAT5_SIGNALING	193	0.238427	1.00354	0.439364	0.796813	0.996			KEGG_LEUKOCYTE_TRANSENDOTHELIAL_MIGRATION	113	0.273822	1.11882	0.293886	0.657405	0.998
HALLMARK_BILE_ACID_METABOLISM	111	0.245193	1.0214	0.410753	0.80772	0.994			KEGG_PHOSPHATIDYLINOSITOL_SIGNALING_SYSTEM	76	0.310763	1.20032	0.215953	0.658702	0.995
HALLMARK_MYC_TARGETS_V1	187	-0.400842	-0.989872	0.517241	0.808949	0.993			KEGG_TOLL_LIKE_RECEPTOR_SIGNALING_PATHWAY	96	0.26975	1.05129	0.384762	0.659194	1
HALLMARK_INTERFERON_GAMMA_RESPONSE	195	0.288676	0.872252	0.580913	0.820448	0.999			KEGG_N_GLYCAN_BIOSYNTHESIS	44	0.391682	1.13342	0.368821	0.659265	0.998
HALLMARK_IL6_JAK_STAT3_SIGNALING	87	0.233428	0.849425	0.610656	0.828011	1			KEGG_GLYCOSYLPHOSPHATIDYLINOSITOL_GPI_ANCHOR_BIOSYNTHESIS	25	0.369487	1.02057	0.448207	0.660739	1
HALLMARK_KRAS_SIGNALING_DN	188	0.199425	0.823608	0.752556	0.841677	1			KEGG_TYROSINE_METABOLISM	40	0.280284	1.03292	0.415534	0.660817	1
HALLMARK_MITOTIC_SPINDLE	196	0.191539	0.80028	0.738866	0.848652	1			KEGG_PROSTATE_CANCER	88	0.244492	1.02429	0.400818	0.661633	1
HALLMARK_MTORC1_SIGNALING	190	0.239414	0.75499	0.696429	0.888589	1			KEGG_AMINO_SUGAR_AND_NUCLEOTIDE_SUGAR_METABOLISM	43	0.358284	1.17531	0.253817	0.661862	0.996
HALLMARK_WNT_BETA_CATENIN_SIGNALING	42	-0.288837	-0.992461	0.465263	0.893107	0.993			KEGG_RIBOFLAVIN_METABOLISM	15	0.400371	1.12196	0.305907	0.662384	0.998
HALLMARK_HEDGEHOG_SIGNALING	35	-0.333191	-1.02969	0.437984	0.903293	0.992			KEGG_PORPHYRIN_AND_CHLOROPHYLL_METABOLISM	33	0.315606	1.04468	0.405769	0.663934	1
HALLMARK_KRAS_SIGNALING_UP	192	-0.269139	-1.07483	0.343629	0.905041	0.986			KEGG_PENTOSE_PHOSPHATE_PATHWAY	26	0.413615	1.18577	0.270217	0.664508	0.996
HALLMARK_P53_PATHWAY	189	0.335701	1.43771	0.0580645	0.917115	0.651			KEGG_STEROID_BIOSYNTHESIS	15	0.535117	1.17984	0.335306	0.664592	0.996
HALLMARK_COMPLEMENT	194	-0.196467	-0.779937	0.743738	0.928252	1			KEGG_SELENOAMINO_ACID_METABOLISM	24	0.326701	1.02643	0.444906	0.665424	1
HALLMARK_UNFOLDED_PROTEIN_RESPONSE	106	-0.226009	-0.697796	0.740664	0.928644	1			KEGG_P53_SIGNALING_PATHWAY	65	0.324905	1.14116	0.293878	0.666424	0.998
HALLMARK_ALLOGRAFT_REJECTION	193	0.188132	0.618176	0.824131	0.930933	1			KEGG_NATURAL_KILLER_CELL_MEDIATED_CYTOTOXICITY	126	0.284606	1.03436	0.444664	0.666532	1
HALLMARK_INFLAMMATORY_RESPONSE	197	0.184244	0.697591	0.829522	0.940486	1			KEGG_DRUG_METABOLISM_OTHER_ENZYMES	41	0.395551	1.20081	0.273438	0.672685	0.995
HALLMARK_TNFA_SIGNALING_VIA_NFKB	195	0.1829	0.622981	0.86076	0.957447	1			KEGG_SMALL_CELL_LUNG_CANCER	84	0.287802	1.18721	0.205231	0.676156	0.996
HALLMARK_SPERMATOGENESIS	132	0.149155	0.646473	0.976842	0.967112	1			KEGG_GLIOMA	64	0.248335	1.00825	0.438	0.676401	1
HALLMARK_DNA_REPAIR	139	-0.197531	-0.708704	0.787698	0.975984	1			KEGG_INOSITOL_PHOSPHATE_METABOLISM	54	0.340075	1.20282	0.242545	0.683825	0.995
HALLMARK_APICAL_JUNCTION	194	-0.259558	-1.09959	0.331313	0.979127	0.979			KEGG_METABOLISM_OF_XENOBIOTICS_BY_CYTOCHROME_P450	61	0.373169	1.24202	0.220532	0.685299	0.988
HALLMARK_G2M_CHECKPOINT	183	0.152512	0.449698	0.91423	0.979808	1			KEGG_EPITHELIAL_CELL_SIGNALING_IN_HELICOBACTER_PYLORI_INFECTION	67	0.329697	1.24655	0.167315	0.692135	0.988
HALLMARK_PANCREAS_BETA_CELLS	39	-0.245241	-0.784412	0.682573	0.992063	1			KEGG_GLUTATHIONE_METABOLISM	48	0.327223	0.993698	0.478175	0.694869	1
HALLMARK_MYC_TARGETS_V2	58	-0.108023	-0.249213	1	0.999667	1			KEGG_CITRATE_CYCLE_TCA_CYCLE	30	0.394943	0.973872	0.507128	0.698147	1
HALLMARK_XENOBIOTIC_METABOLISM	194	0.371436	1.47968	0.0613108	1	0.587			KEGG_CHRONIC_MYELOID_LEUKEMIA	72	0.307936	1.20293	0.194389	0.700776	0.995
HALLMARK_ESTROGEN_RESPONSE_EARLY	192	0.33476	1.46574	0.0722101	1	0.61			KEGG_NICOTINATE_AND_NICOTINAMIDE_METABOLISM	22	0.533585	1.71603	0.00606061	0.701903	0.407
HALLMARK_COAGULATION	136	-0.26919	-1.10112	0.324752	1	0.979			KEGG_HUNTINGTONS_DISEASE	158	0.2601	0.962711	0.482828	0.702977	1
HALLMARK_HYPOXIA	189	-0.204333	-0.857793	0.662083	1	0.999			KEGG_RENIN_ANGIOTENSIN_SYSTEM	17	0.410519	1.21549	0.208502	0.703003	0.995
HALLMARK_APICAL_SURFACE	43	-0.208908	-0.804501	0.778828	1	1			KEGG_ACUTE_MYELOID_LEUKEMIA	57	0.255492	0.95811	0.470703	0.704354	1
HALLMARK_E2F_TARGETS	186	-0.151284	-0.383588	0.92668	1	1			KEGG_PATHOGENIC_ESCHERICHIA_COLI_INFECTION	51	0.271692	0.974393	0.501984	0.705372	1
									KEGG_LINOLEIC_ACID_METABOLISM	27	0.406132	1.24906	0.183752	0.705746	0.988
									KEGG_ALZHEIMERS_DISEASE	144	0.262298	0.964821	0.496907	0.707582	1
									KEGG_RENAL_CELL_CARCINOMA	66	0.240553	0.951653	0.506098	0.708481	1
									KEGG_FC_EPSILON_RI_SIGNALING_PATHWAY	76	0.307497	1.2057	0.197719	0.710626	0.995
									KEGG_NOD_LIKE_RECEPTOR_SIGNALING_PATHWAY	60	0.258802	0.976008	0.48419	0.711009	1
									KEGG_PATHWAYS_IN_CANCER	321	0.198774	0.976908	0.487854	0.717979	1
									KEGG_PANTOTHENATE_AND_COA_BIOSYNTHESIS	16	0.429552	1.21676	0.222222	0.718281	0.994
									KEGG_RETINOL_METABOLISM	55	0.374716	1.25054	0.194707	0.72226	0.988
									KEGG_LONG_TERM_DEPRESSION	65	0.220343	0.927841	0.606	0.730404	1
									KEGG_ADHERENS_JUNCTION	68	0.317479	1.21867	0.205179	0.731782	0.994
									KEGG_INSULIN_SIGNALING_PATHWAY	135	0.208426	0.93318	0.563265	0.73574	1
									KEGG_NON_SMALL_CELL_LUNG_CANCER	54	0.343412	1.25369	0.158111	0.73577	0.988
									KEGG_REGULATION_OF_AUTOPHAGY	30	0.272465	0.928652	0.577299	0.736879	1
									KEGG_CYTOSOLIC_DNA_SENSING_PATHWAY	50	0.261547	0.916636	0.59375	0.744366	1
									KEGG_CARDIAC_MUSCLE_CONTRACTION	73	0.246119	0.911036	0.554639	0.747384	1
									KEGG_O_GLYCAN_BIOSYNTHESIS	26	0.451092	1.25519	0.248963	0.755729	0.987
									KEGG_OLFACTORY_TRANSDUCTION	353	0.379759	1.26956	0.206166	0.763577	0.985
									KEGG_B_CELL_RECEPTOR_SIGNALING_PATHWAY	74	0.270371	0.892617	0.570058	0.766371	1
									KEGG_SNARE_INTERACTIONS_IN_VESICULAR_TRANSPORT	38	0.240664	0.896543	0.640974	0.767326	1
									KEGG_ENDOMETRIAL_CANCER	52	0.324172	1.25877	0.155512	0.770325	0.985
									KEGG_PENTOSE_AND_GLUCURONATE_INTERCONVERSIONS	20	0.504304	1.27524	0.233202	0.772332	0.984
									KEGG_PRIMARY_BILE_ACID_BIOSYNTHESIS	16	0.300861	0.883914	0.619608	0.774821	1
									KEGG_OXIDATIVE_PHOSPHORYLATION	101	0.280114	0.87627	0.5842	0.781134	1
									KEGG_ALDOSTERONE_REGULATED_SODIUM_REABSORPTION	41	0.379546	1.28094	0.190299	0.783238	0.983
									KEGG_BASE_EXCISION_REPAIR	33	0.301145	0.870366	0.575203	0.783624	1
									KEGG_GLYCOSAMINOGLYCAN_BIOSYNTHESIS_HEPARAN_SULFATE	25	0.270625	0.865276	0.676529	0.785171	1
									KEGG_ARACHIDONIC_ACID_METABOLISM	56	0.217139	0.855676	0.721893	0.79479	1
									KEGG_T_CELL_RECEPTOR_SIGNALING_PATHWAY	105	0.235954	0.846642	0.630268	0.795334	1
									KEGG_GLYCOSAMINOGLYCAN_DEGRADATION	20	0.288456	0.85081	0.625243	0.79566	1
									KEGG_PYRUVATE_METABOLISM	39	0.2601	0.840595	0.658683	0.7982	1
									KEGG_FRUCTOSE_AND_MANNOSE_METABOLISM	33	0.433015	1.32675	0.158397	0.799118	0.978
									KEGG_FC_GAMMA_R_MEDIATED_PHAGOCYTOSIS	87	0.33647	1.28357	0.16129	0.805391	0.983
									KEGG_GLYCOSPHINGOLIPID_BIOSYNTHESIS_LACTO_AND_NEOLACTO_SERIES	25	0.424299	1.3348	0.124498	0.8102	0.977
									KEGG_BLADDER_CANCER	40	0.404052	1.35468	0.119342	0.814894	0.969
									KEGG_NOTCH_SIGNALING_PATHWAY	47	0.385466	1.3099	0.158203	0.817677	0.98
									KEGG_GLYCOLYSIS_GLUCONEOGENESIS	61	0.242376	0.809728	0.681363	0.819157	1
									KEGG_PRIMARY_IMMUNODEFICIENCY	35	0.30751	0.813183	0.635838	0.8208	1
									KEGG_CHEMOKINE_SIGNALING_PATHWAY	176	0.195735	0.821691	0.701789	0.822771	1
									KEGG_TASTE_TRANSDUCTION	51	0.235829	0.814977	0.715631	0.826024	1
									KEGG_SPHINGOLIPID_METABOLISM	35	0.438107	1.29744	0.178	0.826679	0.982
									KEGG_TERPENOID_BACKBONE_BIOSYNTHESIS	15	0.543683	1.28521	0.219178	0.833794	0.983
									KEGG_TYPE_II_DIABETES_MELLITUS	45	0.209946	0.788473	0.815939	0.846611	1
									KEGG_MATURITY_ONSET_DIABETES_OF_THE_YOUNG	24	0.523619	1.33493	0.17357	0.851944	0.977
									KEGG_PPAR_SIGNALING_PATHWAY	69	0.370653	1.35653	0.139847	0.855542	0.968
									KEGG_ANTIGEN_PROCESSING_AND_PRESENTATION	77	0.222405	0.762695	0.75442	0.87977	1
									KEGG_PROPANOATE_METABOLISM	31	0.258413	0.756142	0.708419	0.881509	1
									KEGG_CYSTEINE_AND_METHIONINE_METABOLISM	34	0.214839	0.741105	0.869121	0.8945	1
									KEGG_FATTY_ACID_METABOLISM	40	0.472944	1.35785	0.205508	0.903022	0.968
									KEGG_HOMOLOGOUS_RECOMBINATION	24	0.240413	0.682963	0.802041	0.921342	1
									KEGG_PARKINSONS_DISEASE	99	0.219322	0.686478	0.7431	0.925132	1
									KEGG_HEDGEHOG_SIGNALING_PATHWAY	56	0.190511	0.69262	0.885375	0.925829	1
									KEGG_AUTOIMMUNE_THYROID_DISEASE	49	0.222612	0.669213	0.819048	0.928256	1
									KEGG_TRYPTOPHAN_METABOLISM	38	0.214015	0.696235	0.82766	0.930004	1
									KEGG_VIRAL_MYOCARDITIS	69	0.196416	0.701578	0.81	0.931955	1
									KEGG_MELANOGENESIS	101	-0.251665	-1.07479	0.30038	0.937068	1
									KEGG_AMINOACYL_TRNA_BIOSYNTHESIS	22	0.281399	0.703137	0.763107	0.938329	1
									KEGG_GAP_JUNCTION	85	-0.252012	-1.05643	0.379032	0.942865	1
									KEGG_GLYCEROLIPID_METABOLISM	43	0.396731	1.36075	0.111554	0.951383	0.966
									KEGG_NUCLEOTIDE_EXCISION_REPAIR	43	-0.364553	-1.08571	0.385932	0.953777	1
									KEGG_PROGESTERONE_MEDIATED_OOCYTE_MATURATION	84	-0.243035	-0.942817	0.521825	0.963138	1
									KEGG_SYSTEMIC_LUPUS_ERYTHEMATOSUS	53	-0.381974	-1.09853	0.38835	0.96925	1
									KEGG_JAK_STAT_SIGNALING_PATHWAY	148	0.13525	0.576134	0.995893	0.972468	1
									KEGG_MELANOMA	71	-0.231731	-1.01277	0.438384	0.977126	1
									KEGG_NEUROACTIVE_LIGAND_RECEPTOR_INTERACTION	268	0.141905	0.577902	0.984615	0.979306	1
									KEGG_GRAFT_VERSUS_HOST_DISEASE	37	0.197817	0.54499	0.89942	0.979891	1
									KEGG_GLYCINE_SERINE_AND_THREONINE_METABOLISM	31	-0.25585	-0.922204	0.580645	0.982559	1
									KEGG_GLYOXYLATE_AND_DICARBOXYLATE_METABOLISM	16	0.229489	0.597529	0.903361	0.983149	1
									KEGG_TYPE_I_DIABETES_MELLITUS	41	0.203769	0.582915	0.892578	0.984216	1
									KEGG_CALCIUM_SIGNALING_PATHWAY	174	-0.215607	-0.947492	0.566116	0.988571	1
									KEGG_ALLOGRAFT_REJECTION	36	0.168479	0.446887	0.96124	0.990084	1
									KEGG_CYTOKINE_CYTOKINE_RECEPTOR_INTERACTION	247	0.111472	0.480264	1	0.991834	1
									KEGG_COLORECTAL_CANCER	62	-0.224955	-0.903098	0.603053	0.996271	1
									KEGG_ONE_CARBON_POOL_BY_FOLATE	17	-0.158365	-0.376577	0.98996	0.996666	1
									KEGG_AXON_GUIDANCE	127	-0.228311	-0.988463	0.476378	0.999696	1
									KEGG_BASAL_CELL_CARCINOMA	55	-0.260019	-0.957987	0.517308	0.999948	1
									KEGG_GLYCEROPHOSPHOLIPID_METABOLISM	68	0.471762	1.71777	0.0019305	1	0.406
									KEGG_THYROID_CANCER	29	0.451426	1.48067	0.0521042	1	0.878
									KEGG_VIBRIO_CHOLERAE_INFECTION	53	0.40679	1.4776	0.0605469	1	0.886
									KEGG_NITROGEN_METABOLISM	23	0.490991	1.47221	0.0682731	1	0.892
									KEGG_APOPTOSIS	85	0.386705	1.46513	0.0535714	1	0.897
									KEGG_LYSOSOME	119	0.413843	1.44735	0.0833333	1	0.908
									KEGG_PEROXISOME	76	0.435337	1.42812	0.106695	1	0.922
									KEGG_BUTANOATE_METABOLISM	34	0.51609	1.41996	0.146444	1	0.928
									KEGG_ENDOCYTOSIS	175	0.321743	1.41435	0.0534653	1	0.931
									KEGG_TIGHT_JUNCTION	128	0.325102	1.39797	0.0478012	1	0.937
									KEGG_STARCH_AND_SUCROSE_METABOLISM	42	0.421406	1.38477	0.116466	1	0.948
									KEGG_PROXIMAL_TUBULE_BICARBONATE_RECLAMATION	23	0.487516	1.36496	0.159596	1	0.963
									KEGG_OTHER_GLYCAN_DEGRADATION	16	0.583996	1.36448	0.135827	1	0.963
									KEGG_ECM_RECEPTOR_INTERACTION	83	-0.469994	-1.62717	0.0396825	1	0.657
									KEGG_RIBOSOME	84	-0.698208	-1.49612	0.102857	1	0.862
									KEGG_GLYCOSAMINOGLYCAN_BIOSYNTHESIS_CHONDROITIN_SULFATE	22	-0.525876	-1.42029	0.124514	1	0.93
									KEGG_FOCAL_ADHESION	194	-0.332791	-1.36137	0.120459	1	0.966
									KEGG_VASCULAR_SMOOTH_MUSCLE_CONTRACTION	110	-0.339941	-1.33909	0.121569	1	0.972
									KEGG_HYPERTROPHIC_CARDIOMYOPATHY_HCM	83	-0.358644	-1.32984	0.145669	1	0.978
									KEGG_MTOR_SIGNALING_PATHWAY	49	-0.346136	-1.30557	0.0967118	1	0.987
									KEGG_ARRHYTHMOGENIC_RIGHT_VENTRICULAR_CARDIOMYOPATHY_ARVC	74	-0.324037	-1.27697	0.166998	1	0.994
									KEGG_TGF_BETA_SIGNALING_PATHWAY	85	-0.315947	-1.24184	0.163265	1	0.998
									KEGG_DILATED_CARDIOMYOPATHY	90	-0.321073	-1.23109	0.208333	1	0.998
									KEGG_COMPLEMENT_AND_COAGULATION_CASCADES	67	-0.327359	-1.20202	0.251004	1	0.998
									KEGG_WNT_SIGNALING_PATHWAY	149	-0.278201	-1.155	0.242884	1	0.999
									KEGG_CELL_ADHESION_MOLECULES_CAMS	129	-0.312723	-1.11643	0.322515	1	1
									KEGG_UBIQUITIN_MEDIATED_PROTEOLYSIS	130	-0.278075	-1.10143	0.297913	1	1
									KEGG_PROTEIN_EXPORT	22	-0.476334	-1.10015	0.389558	1	1
									KEGG_RNA_POLYMERASE	27	-0.430038	-1.09876	0.369942	1	1
									KEGG_PRION_DISEASES	35	-0.294023	-1.01496	0.430168	1	1
									KEGG_SPLICEOSOME	110	-0.319141	-0.959371	0.497076	1	1
									KEGG_LONG_TERM_POTENTIATION	69	-0.21925	-0.864639	0.689218	1	1
									KEGG_PURINE_METABOLISM	145	-0.212815	-0.838383	0.661509	1	1
									KEGG_RNA_DEGRADATION	53	-0.272419	-0.82635	0.635838	1	1
									KEGG_BASAL_TRANSCRIPTION_FACTORS	33	-0.241841	-0.810748	0.709486	1	1
									KEGG_MAPK_SIGNALING_PATHWAY	262	-0.176294	-0.807093	0.841393	1	1
									KEGG_ASTHMA	29	-0.28271	-0.780405	0.667331	1	1
									KEGG_VASOPRESSIN_REGULATED_WATER_REABSORPTION	44	-0.213591	-0.7664	0.802761	1	1
									KEGG_OOCYTE_MEIOSIS	108	-0.182302	-0.750851	0.832	1	1
									KEGG_MISMATCH_REPAIR	23	-0.305519	-0.711635	0.715431	1	1
									KEGG_DORSO_VENTRAL_AXIS_FORMATION	24	-0.212767	-0.710501	0.882353	1	1
									KEGG_HISTIDINE_METABOLISM	27	-0.21395	-0.707434	0.849794	1	1
									KEGG_GLYCOSPHINGOLIPID_BIOSYNTHESIS_GANGLIO_SERIES	15	-0.23579	-0.674102	0.874494	1	1
									KEGG_CELL_CYCLE	117	-0.189673	-0.623928	0.822134	1	1
									KEGG_PYRIMIDINE_METABOLISM	93	-0.186904	-0.617003	0.893788	1	1
									KEGG_LYSINE_DEGRADATION	39	-0.1882	-0.599911	0.944664	1	1
									KEGG_BETA_ALANINE_METABOLISM	22	-0.201597	-0.590067	0.949597	1	1
									KEGG_LEISHMANIA_INFECTION	68	-0.186921	-0.589833	0.882591	1	1
									KEGG_HEMATOPOIETIC_CELL_LINEAGE	86	-0.139416	-0.491961	0.984064	1	1
									KEGG_DNA_REPLICATION	36	-0.188952	-0.440157	0.895463	1	1
									KEGG_PROTEASOME	42	-0.180395	-0.411757	0.92016	1	1
									KEGG_INTESTINAL_IMMUNE_NETWORK_FOR_IGA_PRODUCTION	46	-0.144909	-0.404462	0.969636	1	1

## Sheet: ADIPOR2 - tumor
NAME	SIZE	ES	NES	NOM p-val	FDR q-val	FWER p-val			NAME	SIZE	ES	NES	NOM p-val	FDR q-val	FWER p-val
HALLMARK_CHOLESTEROL_HOMEOSTASIS	71	0.52251	1.83469	0.00984252	0.101158	0.11			KEGG_GALACTOSE_METABOLISM	26	0.621005	1.97569	0	0.0557667	0.053
HALLMARK_GLYCOLYSIS	196	0.438673	1.84811	0	0.171606	0.095			KEGG_GLYCOLYSIS_GLUCONEOGENESIS	61	0.547391	1.94278	0	0.0595128	0.074
HALLMARK_HEME_METABOLISM	188	0.371666	1.66419	0	0.173436	0.308			KEGG_BASAL_TRANSCRIPTION_FACTORS	33	-0.587085	-1.89158	0	0.0623256	0.114
HALLMARK_ESTROGEN_RESPONSE_LATE	194	0.383685	1.71177	0	0.199024	0.242			KEGG_PRIMARY_BILE_ACID_BIOSYNTHESIS	16	-0.641815	-1.82276	0.00978474	0.0737351	0.219
HALLMARK_HYPOXIA	189	0.442027	1.66674	0.0202429	0.212608	0.306			KEGG_O_GLYCAN_BIOSYNTHESIS	26	0.643136	1.98679	0.0019685	0.0988124	0.048
HALLMARK_ANDROGEN_RESPONSE	96	0.365421	1.48401	0.0397614	0.373866	0.613			KEGG_GLYCOSAMINOGLYCAN_DEGRADATION	20	0.574978	1.71425	0.0233463	0.180653	0.443
HALLMARK_FATTY_ACID_METABOLISM	152	0.385735	1.5025	0.0374753	0.396987	0.575			KEGG_AMINO_SUGAR_AND_NUCLEOTIDE_SUGAR_METABOLISM	43	0.511539	1.69277	0.0141988	0.193053	0.491
HALLMARK_PROTEIN_SECRETION	95	0.371109	1.41576	0.0662526	0.455829	0.73			KEGG_BLADDER_CANCER	40	0.472338	1.71566	0.00398406	0.198125	0.439
HALLMARK_P53_PATHWAY	189	0.330733	1.36723	0.083499	0.505264	0.798			KEGG_STARCH_AND_SUCROSE_METABOLISM	42	0.541421	1.72875	0.00968992	0.199432	0.411
HALLMARK_UV_RESPONSE_UP	152	0.273768	1.17189	0.211765	0.547804	0.957			KEGG_STEROID_BIOSYNTHESIS	15	0.702104	1.74026	0.0201207	0.202896	0.385
HALLMARK_ESTROGEN_RESPONSE_EARLY	192	0.280558	1.24576	0.1222	0.55191	0.909			KEGG_PPAR_SIGNALING_PATHWAY	69	0.432692	1.65681	0.0182186	0.233511	0.579
HALLMARK_IL6_JAK_STAT3_SIGNALING	87	0.3847	1.22534	0.26749	0.553806	0.923			KEGG_ETHER_LIPID_METABOLISM	28	0.551596	1.74213	0	0.234365	0.383
HALLMARK_ADIPOGENESIS	188	0.326349	1.31474	0.143984	0.560504	0.858			KEGG_TERPENOID_BACKBONE_BIOSYNTHESIS	15	0.729272	1.74829	0.0253165	0.267027	0.371
HALLMARK_PI3K_AKT_MTOR_SIGNALING	103	0.258354	1.10207	0.278884	0.56179	0.978			KEGG_GLYCEROPHOSPHOLIPID_METABOLISM	68	0.430196	1.6159	0.0178571	0.289934	0.672
HALLMARK_APICAL_SURFACE	43	0.363695	1.2865	0.152475	0.563388	0.878			KEGG_FRUCTOSE_AND_MANNOSE_METABOLISM	33	0.532816	1.75712	0.00819672	0.31274	0.354
HALLMARK_INTERFERON_ALPHA_RESPONSE	92	0.429929	1.18053	0.343558	0.567176	0.951			KEGG_LONG_TERM_DEPRESSION	65	0.398185	1.57534	0.0115163	0.330394	0.767
HALLMARK_INTERFERON_GAMMA_RESPONSE	195	0.423182	1.19652	0.314346	0.572479	0.94			KEGG_PYRUVATE_METABOLISM	39	0.463364	1.57624	0.0256917	0.351687	0.766
HALLMARK_XENOBIOTIC_METABOLISM	194	0.257876	1.1094	0.301619	0.575541	0.977			KEGG_GNRH_SIGNALING_PATHWAY	99	0.380603	1.55185	0.0175097	0.357914	0.811
HALLMARK_COMPLEMENT	194	0.300568	1.047	0.406709	0.579996	0.987			KEGG_PORPHYRIN_AND_CHLOROPHYLL_METABOLISM	33	0.460027	1.53188	0.0487329	0.384734	0.844
HALLMARK_IL2_STAT5_SIGNALING	193	0.337394	1.25474	0.217573	0.581055	0.904			KEGG_LONG_TERM_POTENTIATION	69	0.373513	1.50873	0.0313076	0.419694	0.883
HALLMARK_PEROXISOME	101	0.275407	1.13736	0.22973	0.582943	0.973			KEGG_DRUG_METABOLISM_CYTOCHROME_P450	62	0.440897	1.46637	0.0953347	0.504046	0.931
HALLMARK_MTORC1_SIGNALING	190	0.324283	1.07376	0.393814	0.585067	0.982			KEGG_GLYCOSPHINGOLIPID_BIOSYNTHESIS_GANGLIO_SERIES	15	0.537891	1.4196	0.0896686	0.509448	0.959
HALLMARK_APICAL_JUNCTION	194	0.28847	1.11494	0.322449	0.593766	0.976			KEGG_ADIPOCYTOKINE_SIGNALING_PATHWAY	67	0.3747	1.45484	0.0609756	0.511163	0.938
HALLMARK_APOPTOSIS	157	0.265589	1.05051	0.374757	0.598868	0.985			KEGG_ALDOSTERONE_REGULATED_SODIUM_REABSORPTION	41	0.453236	1.42776	0.0831643	0.511305	0.955
HALLMARK_ALLOGRAFT_REJECTION	193	0.322282	1.00005	0.461053	0.636403	1			KEGG_ALPHA_LINOLENIC_ACID_METABOLISM	17	0.479909	1.37359	0.108949	0.527622	0.979
HALLMARK_INFLAMMATORY_RESPONSE	197	0.278095	0.920108	0.519751	0.760359	1			KEGG_PANTOTHENATE_AND_COA_BIOSYNTHESIS	16	0.475266	1.38804	0.0896686	0.529537	0.975
HALLMARK_BILE_ACID_METABOLISM	111	0.216115	0.899689	0.621782	0.771667	1			KEGG_THYROID_CANCER	29	0.406103	1.42895	0.0551181	0.530415	0.953
HALLMARK_MYOGENESIS	198	0.235175	0.852736	0.583501	0.830028	1			KEGG_GLYCEROLIPID_METABOLISM	43	0.39021	1.43676	0.0466926	0.534538	0.948
HALLMARK_TGF_BETA_SIGNALING	54	0.182727	0.601712	0.935353	0.925338	1			KEGG_GLYCOSPHINGOLIPID_BIOSYNTHESIS_LACTO_AND_NEOLACTO_SERIES	25	0.454649	1.4019	0.109615	0.534561	0.966
HALLMARK_EPITHELIAL_MESENCHYMAL_TRANSITION	194	0.233524	0.607506	0.775468	0.947014	1			KEGG_VIBRIO_CHOLERAE_INFECTION	53	0.352085	1.29232	0.145418	0.542041	0.995
HALLMARK_MITOTIC_SPINDLE	196	0.152973	0.639039	0.969582	0.949725	1			KEGG_ALZHEIMERS_DISEASE	144	0.336933	1.30245	0.153386	0.545062	0.995
HALLMARK_OXIDATIVE_PHOSPHORYLATION	181	0.212641	0.660368	0.824197	0.955584	1			KEGG_BUTANOATE_METABOLISM	34	0.443501	1.3894	0.107505	0.545611	0.972
HALLMARK_KRAS_SIGNALING_UP	192	0.204256	0.767642	0.729622	0.959799	1			KEGG_CARDIAC_MUSCLE_CONTRACTION	73	0.364663	1.37369	0.0968379	0.546213	0.979
HALLMARK_TNFA_SIGNALING_VIA_NFKB	195	-0.174778	-0.513909	0.926	0.966482	1			KEGG_TYPE_I_DIABETES_MELLITUS	41	0.465756	1.29626	0.229787	0.546308	0.995
HALLMARK_COAGULATION	136	0.198164	0.699603	0.823293	0.970024	1			KEGG_DRUG_METABOLISM_OTHER_ENZYMES	41	0.378395	1.30724	0.136622	0.547749	0.993
HALLMARK_PANCREAS_BETA_CELLS	39	0.195325	0.665877	0.910387	0.978223	1			KEGG_ANTIGEN_PROCESSING_AND_PRESENTATION	77	0.397062	1.26073	0.230769	0.549315	0.997
HALLMARK_SPERMATOGENESIS	132	0.181161	0.729104	0.882353	0.990857	1			KEGG_ARACHIDONIC_ACID_METABOLISM	56	0.344535	1.25458	0.171657	0.550966	0.998
HALLMARK_UV_RESPONSE_DN	137	0.205495	0.699978	0.809224	1	1			KEGG_ENDOCYTOSIS	175	0.300621	1.31105	0.077551	0.552677	0.993
HALLMARK_MYC_TARGETS_V2	58	-0.510486	-1.23819	0.327549	1	0.895			KEGG_PROPANOATE_METABOLISM	31	0.415937	1.3158	0.159509	0.556158	0.993
HALLMARK_WNT_BETA_CATENIN_SIGNALING	42	-0.345731	-1.20331	0.214575	1	0.927			KEGG_OTHER_GLYCAN_DEGRADATION	16	0.507532	1.33424	0.142276	0.559148	0.99
HALLMARK_MYC_TARGETS_V1	187	-0.435703	-1.17354	0.366525	1	0.947			KEGG_PENTOSE_AND_GLUCURONATE_INTERCONVERSIONS	20	0.475635	1.27243	0.210526	0.559793	0.996
HALLMARK_NOTCH_SIGNALING	32	-0.306652	-1.00275	0.461694	1	0.994			KEGG_NITROGEN_METABOLISM	23	0.424107	1.26087	0.187856	0.561287	0.997
HALLMARK_HEDGEHOG_SIGNALING	35	-0.264658	-0.844181	0.650391	1	1			KEGG_LYSOSOME	119	0.370592	1.26549	0.202899	0.563367	0.996
HALLMARK_KRAS_SIGNALING_DN	188	-0.192464	-0.804352	0.727468	1	1			KEGG_GAP_JUNCTION	85	0.31481	1.27399	0.131528	0.569204	0.996
HALLMARK_UNFOLDED_PROTEIN_RESPONSE	106	-0.228132	-0.785415	0.706478	1	1			KEGG_TYPE_II_DIABETES_MELLITUS	45	0.350988	1.31704	0.111111	0.569448	0.993
HALLMARK_DNA_REPAIR	139	-0.208562	-0.766849	0.751592	1	1			KEGG_FATTY_ACID_METABOLISM	40	0.433132	1.32248	0.174636	0.572697	0.993
HALLMARK_E2F_TARGETS	186	-0.291334	-0.746858	0.664543	1	1			KEGG_MATURITY_ONSET_DIABETES_OF_THE_YOUNG	24	0.450863	1.33556	0.134191	0.573027	0.99
HALLMARK_G2M_CHECKPOINT	183	-0.245222	-0.691165	0.717672	1	1			KEGG_ALLOGRAFT_REJECTION	36	0.474196	1.20293	0.302376	0.578586	0.999
HALLMARK_REACTIVE_OXYGEN_SPECIES_PATHWAY	45	-0.187864	-0.637465	0.926878	1	1			KEGG_PENTOSE_PHOSPHATE_PATHWAY	26	0.414277	1.20471	0.245968	0.585225	0.999
HALLMARK_ANGIOGENESIS	36	-0.194685	-0.53535	0.917808	1	1			KEGG_ERBB_SIGNALING_PATHWAY	85	0.298626	1.23468	0.129555	0.585679	0.999
									KEGG_PROSTATE_CANCER	88	0.291135	1.20934	0.16501	0.585695	0.999
									KEGG_CHRONIC_MYELOID_LEUKEMIA	72	0.291882	1.18068	0.208748	0.587041	1
									KEGG_RETINOL_METABOLISM	55	0.410109	1.33707	0.144213	0.58737	0.99
									KEGG_GRAFT_VERSUS_HOST_DISEASE	37	0.458077	1.18163	0.325153	0.595138	1
									KEGG_TIGHT_JUNCTION	128	0.283189	1.20997	0.178295	0.595541	0.999
									KEGG_INOSITOL_PHOSPHATE_METABOLISM	54	0.324307	1.18376	0.217221	0.600915	1
									KEGG_VASCULAR_SMOOTH_MUSCLE_CONTRACTION	110	0.314458	1.21193	0.235772	0.603053	0.999
									KEGG_INSULIN_SIGNALING_PATHWAY	135	0.276962	1.2167	0.159919	0.603465	0.999
									KEGG_LINOLEIC_ACID_METABOLISM	27	0.458314	1.33789	0.159309	0.604818	0.99
									KEGG_NATURAL_KILLER_CELL_MEDIATED_CYTOTOXICITY	126	0.329436	1.22058	0.213693	0.606468	0.999
									KEGG_MELANOGENESIS	101	0.293332	1.18386	0.206166	0.611538	1
									KEGG_DORSO_VENTRAL_AXIS_FORMATION	24	0.343714	1.16241	0.247984	0.61843	1
									KEGG_VIRAL_MYOCARDITIS	69	0.345203	1.15333	0.302714	0.619752	1
									KEGG_SYSTEMIC_LUPUS_ERYTHEMATOSUS	53	0.394244	1.15484	0.328542	0.626024	1
									KEGG_VASOPRESSIN_REGULATED_WATER_REABSORPTION	44	0.322922	1.1271	0.304094	0.647909	1
									KEGG_GLIOMA	64	0.28604	1.12996	0.268482	0.651697	1
									KEGG_ASCORBATE_AND_ALDARATE_METABOLISM	18	0.408318	1.07519	0.372137	0.656783	1
									KEGG_PEROXISOME	76	0.311672	1.13143	0.287425	0.658821	1
									KEGG_REGULATION_OF_ACTIN_CYTOSKELETON	206	0.252147	1.06481	0.363273	0.661122	1
									KEGG_N_GLYCAN_BIOSYNTHESIS	44	0.310981	1.07616	0.357564	0.663519	1
									KEGG_FC_GAMMA_R_MEDIATED_PHAGOCYTOSIS	87	0.288076	1.05508	0.368192	0.664416	1
									KEGG_FC_EPSILON_RI_SIGNALING_PATHWAY	76	0.273811	1.05821	0.339394	0.666666	1
									KEGG_CELL_ADHESION_MOLECULES_CAMS	129	0.314829	1.04927	0.392	0.668185	1
									KEGG_NOTCH_SIGNALING_PATHWAY	47	0.296325	1.06487	0.380081	0.669636	1
									KEGG_PROXIMAL_TUBULE_BICARBONATE_RECLAMATION	23	0.353258	1.08119	0.354455	0.670881	1
									KEGG_ARRHYTHMOGENIC_RIGHT_VENTRICULAR_CARDIOMYOPATHY_ARVC	74	0.285964	1.07666	0.367619	0.671636	1
									KEGG_NON_SMALL_CELL_LUNG_CANCER	54	0.283573	1.10236	0.299163	0.671824	1
									KEGG_GLYCINE_SERINE_AND_THREONINE_METABOLISM	31	0.326915	1.08345	0.334694	0.675012	1
									KEGG_VALINE_LEUCINE_AND_ISOLEUCINE_DEGRADATION	43	0.369288	1.10439	0.354772	0.67735	1
									KEGG_PRION_DISEASES	35	0.321971	1.0402	0.408696	0.678462	1
									KEGG_ARGININE_AND_PROLINE_METABOLISM	51	0.302295	1.08495	0.342742	0.681087	1
									KEGG_GLYCOSAMINOGLYCAN_BIOSYNTHESIS_CHONDROITIN_SULFATE	22	0.402721	1.10516	0.330724	0.68554	1
									KEGG_DILATED_CARDIOMYOPATHY	90	0.285894	1.08502	0.366412	0.690644	1
									KEGG_REGULATION_OF_AUTOPHAGY	30	0.2975	1.03039	0.411009	0.691916	1
									KEGG_METABOLISM_OF_XENOBIOTICS_BY_CYTOCHROME_P450	61	0.325583	1.08758	0.346693	0.695049	1
									KEGG_P53_SIGNALING_PATHWAY	65	0.265449	0.985495	0.486598	0.719605	1
									KEGG_MAPK_SIGNALING_PATHWAY	262	0.22793	1.00714	0.41841	0.724227	1
									KEGG_INTESTINAL_IMMUNE_NETWORK_FOR_IGA_PRODUCTION	46	0.3593	0.986	0.481405	0.726219	1
									KEGG_COLORECTAL_CANCER	62	0.246821	0.976808	0.488235	0.729325	1
									KEGG_APOPTOSIS	85	0.269607	1.00852	0.451271	0.729579	1
									KEGG_HUNTINGTONS_DISEASE	158	0.259449	0.99594	0.447876	0.730124	1
									KEGG_RIBOFLAVIN_METABOLISM	15	0.329263	0.986374	0.485887	0.733588	1
									KEGG_LEISHMANIA_INFECTION	68	0.340703	0.98985	0.477024	0.734162	1
									KEGG_HYPERTROPHIC_CARDIOMYOPATHY_HCM	83	0.260884	0.99826	0.441509	0.73461	1
									KEGG_PARKINSONS_DISEASE	99	0.305476	0.970403	0.492126	0.734741	1
									KEGG_ADHERENS_JUNCTION	68	0.248008	0.941064	0.532164	0.788286	1
									KEGG_OXIDATIVE_PHOSPHORYLATION	101	0.285022	0.92528	0.530693	0.796417	1
									KEGG_CYSTEINE_AND_METHIONINE_METABOLISM	34	0.277139	0.928259	0.566	0.7984	1
									KEGG_GLUTATHIONE_METABOLISM	48	0.254891	0.901928	0.59919	0.803869	1
									KEGG_PHOSPHATIDYLINOSITOL_SIGNALING_SYSTEM	76	0.235207	0.928833	0.566474	0.805577	1
									KEGG_TASTE_TRANSDUCTION	51	0.247164	0.821727	0.698259	0.806506	1
									KEGG_ENDOMETRIAL_CANCER	52	0.23245	0.908353	0.612205	0.80743	1
									KEGG_NEUROTROPHIN_SIGNALING_PATHWAY	123	0.190655	0.816873	0.793456	0.807963	1
									KEGG_PROTEIN_EXPORT	22	0.327446	0.903794	0.566731	0.807963	1
									KEGG_AUTOIMMUNE_THYROID_DISEASE	49	0.269811	0.823172	0.61807	0.810335	1
									KEGG_TOLL_LIKE_RECEPTOR_SIGNALING_PATHWAY	96	0.241123	0.910097	0.504149	0.811944	1
									KEGG_RENIN_ANGIOTENSIN_SYSTEM	17	0.28961	0.824396	0.666041	0.81484	1
									KEGG_PATHWAYS_IN_CANCER	321	0.198163	0.91227	0.579477	0.815996	1
									KEGG_ECM_RECEPTOR_INTERACTION	83	0.261528	0.825832	0.634766	0.819097	1
									KEGG_CYTOKINE_CYTOKINE_RECEPTOR_INTERACTION	247	0.213062	0.802561	0.671287	0.81977	1
									KEGG_SELENOAMINO_ACID_METABOLISM	24	0.262982	0.82895	0.688	0.820925	1
									KEGG_GLYOXYLATE_AND_DICARBOXYLATE_METABOLISM	16	0.326849	0.859033	0.615538	0.821249	1
									KEGG_PURINE_METABOLISM	145	0.205727	0.862262	0.679537	0.822265	1
									KEGG_T_CELL_RECEPTOR_SIGNALING_PATHWAY	105	0.228756	0.846166	0.604651	0.824579	1
									KEGG_SMALL_CELL_LUNG_CANCER	84	0.200228	0.802713	0.788934	0.825899	1
									KEGG_PROGESTERONE_MEDIATED_OOCYTE_MATURATION	84	0.201664	0.829541	0.770751	0.826732	1
									KEGG_HEMATOPOIETIC_CELL_LINEAGE	86	0.280249	0.863587	0.576687	0.827182	1
									KEGG_HEDGEHOG_SIGNALING_PATHWAY	56	0.244326	0.883247	0.616412	0.827208	1
									KEGG_MTOR_SIGNALING_PATHWAY	49	0.225263	0.847875	0.70894	0.828262	1
									KEGG_SPHINGOLIPID_METABOLISM	35	0.251283	0.874462	0.652174	0.828518	1
									KEGG_BETA_ALANINE_METABOLISM	22	0.294672	0.878243	0.613546	0.82904	1
									KEGG_HOMOLOGOUS_RECOMBINATION	24	0.318327	0.839618	0.613592	0.829839	1
									KEGG_GLYCOSYLPHOSPHATIDYLINOSITOL_GPI_ANCHOR_BIOSYNTHESIS	25	0.293648	0.865179	0.62749	0.832042	1
									KEGG_AXON_GUIDANCE	127	0.212827	0.868354	0.673913	0.832835	1
									KEGG_RENAL_CELL_CARCINOMA	66	0.228649	0.829941	0.69697	0.833047	1
									KEGG_MELANOMA	71	0.222277	0.883981	0.630975	0.833823	1
									KEGG_ASTHMA	29	0.319661	0.847934	0.618952	0.835489	1
									KEGG_BIOSYNTHESIS_OF_UNSATURATED_FATTY_ACIDS	18	0.274396	0.789098	0.762712	0.836943	1
									KEGG_CALCIUM_SIGNALING_PATHWAY	174	0.20357	0.831258	0.726397	0.838004	1
									KEGG_CHEMOKINE_SIGNALING_PATHWAY	176	0.207496	0.779435	0.7173	0.846624	1
									KEGG_ACUTE_MYELOID_LEUKEMIA	57	0.208219	0.771003	0.787234	0.853237	1
									KEGG_VEGF_SIGNALING_PATHWAY	72	0.196236	0.762726	0.834025	0.860037	1
									KEGG_FOCAL_ADHESION	194	0.198023	0.742822	0.755299	0.863918	1
									KEGG_SNARE_INTERACTIONS_IN_VESICULAR_TRANSPORT	38	0.209039	0.746132	0.841564	0.865601	1
									KEGG_LEUKOCYTE_TRANSENDOTHELIAL_MIGRATION	113	0.21019	0.75494	0.756098	0.865792	1
									KEGG_AMYOTROPHIC_LATERAL_SCLEROSIS_ALS	52	-0.205875	-0.780287	0.841785	0.865894	1
									KEGG_B_CELL_RECEPTOR_SIGNALING_PATHWAY	74	0.230054	0.749893	0.724832	0.866217	1
									KEGG_DNA_REPLICATION	36	-0.380431	-0.920114	0.552063	0.866383	1
									KEGG_STEROID_HORMONE_BIOSYNTHESIS	47	0.218614	0.731318	0.828037	0.866497	1
									KEGG_PYRIMIDINE_METABOLISM	93	0.204052	0.731557	0.814453	0.872512	1
									KEGG_GLYCOSAMINOGLYCAN_BIOSYNTHESIS_HEPARAN_SULFATE	25	-0.230829	-0.754678	0.79089	0.876935	1
									KEGG_NICOTINATE_AND_NICOTINAMIDE_METABOLISM	22	-0.262182	-0.879563	0.662136	0.878407	1
									KEGG_CYTOSOLIC_DNA_SENSING_PATHWAY	50	-0.251015	-0.896185	0.607619	0.880869	1
									KEGG_OLFACTORY_TRANSDUCTION	353	-0.216799	-0.7811	0.719836	0.895487	1
									KEGG_PANCREATIC_CANCER	69	0.180195	0.702591	0.936128	0.89658	1
									KEGG_PATHOGENIC_ESCHERICHIA_COLI_INFECTION	51	-0.253706	-0.923708	0.574	0.901692	1
									KEGG_EPITHELIAL_CELL_SIGNALING_IN_HELICOBACTER_PYLORI_INFECTION	67	-0.181566	-0.689075	0.918367	0.902281	1
									KEGG_LYSINE_DEGRADATION	39	-0.213004	-0.705888	0.850807	0.911933	1
									KEGG_ALANINE_ASPARTATE_AND_GLUTAMATE_METABOLISM	30	-0.233605	-0.789089	0.764706	0.914267	1
									KEGG_JAK_STAT_SIGNALING_PATHWAY	148	-0.194708	-0.8071	0.750499	0.916013	1
									KEGG_COMPLEMENT_AND_COAGULATION_CASCADES	67	0.214868	0.67066	0.815842	0.918568	1
									KEGG_CITRATE_CYCLE_TCA_CYCLE	30	0.24552	0.675634	0.826722	0.920052	1
									KEGG_RIG_I_LIKE_RECEPTOR_SIGNALING_PATHWAY	66	-0.245226	-0.929256	0.545098	0.934896	1
									KEGG_TGF_BETA_SIGNALING_PATHWAY	85	0.175485	0.643508	0.923679	0.938514	1
									KEGG_PRIMARY_IMMUNODEFICIENCY	35	0.226786	0.630836	0.821656	0.942455	1
									KEGG_MISMATCH_REPAIR	23	-0.380718	-0.966568	0.502994	0.943216	1
									KEGG_TRYPTOPHAN_METABOLISM	38	-0.241147	-0.829007	0.680808	0.946385	1
									KEGG_PROTEASOME	42	-0.231321	-0.596317	0.841584	0.949056	1
									KEGG_BASE_EXCISION_REPAIR	33	-0.283952	-0.808595	0.663386	0.949878	1
									KEGG_NEUROACTIVE_LIGAND_RECEPTOR_INTERACTION	268	0.144487	0.552683	0.99422	0.982623	1
									KEGG_OOCYTE_MEIOSIS	108	-0.240556	-0.972664	0.463519	0.983372	1
									KEGG_BASAL_CELL_CARCINOMA	55	0.141695	0.504749	0.990602	0.984168	1
									KEGG_ABC_TRANSPORTERS	43	0.153578	0.525238	0.988764	0.985268	1
									KEGG_UBIQUITIN_MEDIATED_PROTEOLYSIS	130	-0.229115	-0.929571	0.55666	0.985944	1
									KEGG_WNT_SIGNALING_PATHWAY	149	-0.271742	-1.22763	0.132924	1	0.997
									KEGG_RIBOSOME	84	-0.433116	-1.19978	0.299587	1	0.997
									KEGG_AMINOACYL_TRNA_BIOSYNTHESIS	22	-0.457481	-1.17244	0.310976	1	1
									KEGG_ONE_CARBON_POOL_BY_FOLATE	17	-0.432804	-1.13022	0.332657	1	1
									KEGG_NOD_LIKE_RECEPTOR_SIGNALING_PATHWAY	60	-0.326643	-1.12513	0.316206	1	1
									KEGG_NUCLEOTIDE_EXCISION_REPAIR	43	-0.361931	-1.11928	0.328713	1	1
									KEGG_RNA_DEGRADATION	53	-0.353619	-1.11098	0.308793	1	1
									KEGG_HISTIDINE_METABOLISM	27	-0.311353	-1.03286	0.418327	1	1
									KEGG_CELL_CYCLE	117	-0.315164	-1.02079	0.423237	1	1
									KEGG_RNA_POLYMERASE	27	-0.375827	-1.02023	0.441176	1	1
									KEGG_TYROSINE_METABOLISM	40	-0.280386	-0.991722	0.470954	1	1
									KEGG_PHENYLALANINE_METABOLISM	17	-0.325771	-0.987589	0.462451	1	1
									KEGG_SPLICEOSOME	110	-0.317522	-0.978179	0.474542	1	1
