# Supplementary material for: Association of Adiponectin Receptors with Metabolic and Immune Homeostasis Parameters in Colorectal Cancer: In Silico Analysis and Observational Findings
Source: Int J Environ Res Public Health. 2022 Nov 14;19(22):14995. doi: 10.3390/ijerph192214995 (PMC9691131; doi:10.3390/ijerph192214995)
Supplement: Supplementary file 1 [file ijerph-19-14995-s001.zip › GSE47756 GSEA reports Supplementary File S2.xlsx]

## Sheet: ADIPOR1 healthy
NAME	SIZE	ES	NES	NOM p-val	FDR q-val	FWER p-val			NAME	SIZE	ES	NES	NOM p-val	FDR q-val	FWER p-val
HALLMARK_PROTEIN_SECRETION	96	0.420131	1.63476	0.0159363	0.356955	0.199			KEGG_AMINO_SUGAR_AND_NUCLEOTIDE_SUGAR_METABOLISM	44	0.310669	1.12027	0.299786	0.739657	1
HALLMARK_UV_RESPONSE_DN	142	0.331835	1.48978	0.0195695	0.497437	0.429			KEGG_ANTIGEN_PROCESSING_AND_PRESENTATION	86	0.281551	1.12474	0.272727	0.743724	1
HALLMARK_DNA_REPAIR	147	0.290133	1.29664	0.0953307	0.544124	0.807			KEGG_PYRUVATE_METABOLISM	40	0.330331	1.08161	0.357438	0.746925	1
HALLMARK_REACTIVE_OXYGEN_SPECIES_PATHWAY	49	-0.290194	-1.04391	0.377551	0.597933	0.994			KEGG_SELENOAMINO_ACID_METABOLISM	26	0.544231	1.60199	0.0188679	0.749794	0.582
HALLMARK_E2F_TARGETS	196	0.300758	1.30719	0.121622	0.616942	0.791			KEGG_ASTHMA	30	0.316215	1.09006	0.323045	0.751164	1
HALLMARK_ALLOGRAFT_REJECTION	196	-0.290618	-1.27225	0.130346	0.63152	0.834			KEGG_INSULIN_SIGNALING_PATHWAY	134	0.246968	1.13343	0.222004	0.754402	1
HALLMARK_HEME_METABOLISM	197	-0.220128	-1.07336	0.310413	0.650599	0.994			KEGG_ERBB_SIGNALING_PATHWAY	86	0.245185	1.12714	0.238462	0.755073	1
HALLMARK_MTORC1_SIGNALING	196	0.25642	1.06931	0.341317	0.654214	0.986			KEGG_SMALL_CELL_LUNG_CANCER	83	0.279687	1.13796	0.26506	0.759382	1
HALLMARK_MYOGENESIS	198	-0.221383	-1.04704	0.352399	0.654912	0.994			KEGG_TYPE_II_DIABETES_MELLITUS	47	0.251995	1.02128	0.415709	0.761898	1
HALLMARK_PEROXISOME	101	0.25441	1.0766	0.330097	0.675092	0.985			KEGG_DRUG_METABOLISM_OTHER_ENZYMES	50	0.276799	1.08169	0.348361	0.762592	1
HALLMARK_ESTROGEN_RESPONSE_EARLY	197	0.273876	1.32101	0.0570866	0.708237	0.759			KEGG_ALZHEIMERS_DISEASE	158	0.288852	1.0915	0.352697	0.76315	1
HALLMARK_G2M_CHECKPOINT	196	0.238893	1.08064	0.316505	0.71107	0.984			KEGG_CITRATE_CYCLE_TCA_CYCLE	31	0.345959	1.02388	0.434968	0.767107	1
HALLMARK_CHOLESTEROL_HOMEOSTASIS	73	-0.269192	-1.08032	0.323353	0.72095	0.992			KEGG_MAPK_SIGNALING_PATHWAY	263	0.223151	1.09543	0.260038	0.767662	1
HALLMARK_KRAS_SIGNALING_UP	197	0.223549	1.08169	0.279116	0.761779	0.984			KEGG_ONE_CARBON_POOL_BY_FOLATE	17	0.369215	1.10406	0.320755	0.774992	1
HALLMARK_TGF_BETA_SIGNALING	54	0.285835	1.09248	0.343811	0.783717	0.981			KEGG_GLIOMA	64	0.252727	1.09858	0.278788	0.775112	1
HALLMARK_EPITHELIAL_MESENCHYMAL_TRANSITION	197	-0.205248	-0.948285	0.551136	0.802302	0.999			KEGG_COLORECTAL_CANCER	60	0.253879	1.02499	0.392786	0.777246	1
HALLMARK_PI3K_AKT_MTOR_SIGNALING	105	0.252586	1.12436	0.266667	0.809024	0.964			KEGG_TGF_BETA_SIGNALING_PATHWAY	83	0.2407	1.06653	0.311741	0.77848	1
HALLMARK_GLYCOLYSIS	198	0.200314	0.974783	0.503968	0.81283	0.999			KEGG_MISMATCH_REPAIR	23	0.326128	1.13847	0.280738	0.778973	1
HALLMARK_BILE_ACID_METABOLISM	112	0.215774	0.987869	0.463511	0.818192	0.997			KEGG_FRUCTOSE_AND_MANNOSE_METABOLISM	34	0.316966	1.04713	0.389474	0.779354	1
HALLMARK_ANGIOGENESIS	35	-0.317395	-1.08497	0.343254	0.823033	0.988			KEGG_FC_EPSILON_RI_SIGNALING_PATHWAY	78	0.242878	1.05193	0.358238	0.779498	1
HALLMARK_COMPLEMENT	198	0.238252	1.13761	0.211462	0.840544	0.959			KEGG_P53_SIGNALING_PATHWAY	63	0.245446	1.03774	0.359168	0.779595	1
HALLMARK_OXIDATIVE_PHOSPHORYLATION	199	0.304385	1.09316	0.361423	0.852307	0.981			KEGG_HOMOLOGOUS_RECOMBINATION	28	0.319082	1.04101	0.401905	0.782568	1
HALLMARK_HYPOXIA	198	-0.20618	-0.881533	0.629707	0.853618	1			KEGG_GRAFT_VERSUS_HOST_DISEASE	40	0.31955	1.05433	0.377049	0.785821	1
HALLMARK_UV_RESPONSE_UP	155	0.209364	0.989991	0.450485	0.858406	0.996			KEGG_FC_GAMMA_R_MEDIATED_PHAGOCYTOSIS	94	0.238059	1.03044	0.397938	0.788388	1
HALLMARK_TNFA_SIGNALING_VIA_NFKB	196	0.235198	0.876588	0.569444	0.873858	1			KEGG_GLYOXYLATE_AND_DICARBOXYLATE_METABOLISM	15	0.385715	1.1419	0.300203	0.789386	1
HALLMARK_IL2_STAT5_SIGNALING	195	-0.265546	-1.28466	0.0574713	0.878078	0.811			KEGG_BASAL_TRANSCRIPTION_FACTORS	32	0.307592	1.02516	0.414737	0.790468	1
HALLMARK_WNT_BETA_CATENIN_SIGNALING	42	0.271541	0.940018	0.550201	0.881532	1			KEGG_VASCULAR_SMOOTH_MUSCLE_CONTRACTION	111	0.227121	1.0575	0.320833	0.79136	1
HALLMARK_FATTY_ACID_METABOLISM	155	-0.222533	-0.895106	0.596674	0.886015	1			KEGG_REGULATION_OF_ACTIN_CYTOSKELETON	209	0.198919	0.980281	0.483193	0.796683	1
HALLMARK_UNFOLDED_PROTEIN_RESPONSE	113	0.335446	1.33016	0.105163	0.88761	0.74			KEGG_CALCIUM_SIGNALING_PATHWAY	176	0.201805	0.981416	0.475345	0.805634	1
HALLMARK_P53_PATHWAY	196	0.18718	0.85515	0.741483	0.890972	1			KEGG_TIGHT_JUNCTION	130	0.205952	0.951034	0.562372	0.808858	1
HALLMARK_APOPTOSIS	159	0.182131	0.838051	0.801205	0.89813	1			KEGG_ALANINE_ASPARTATE_AND_GLUTAMATE_METABOLISM	32	0.336274	1.14274	0.266409	0.809589	1
HALLMARK_HEDGEHOG_SIGNALING	35	0.262903	0.880916	0.622984	0.899025	1			KEGG_ALDOSTERONE_REGULATED_SODIUM_REABSORPTION	42	0.257692	0.971224	0.495146	0.810531	1
HALLMARK_ANDROGEN_RESPONSE	97	0.218512	0.892867	0.639847	0.904208	1			KEGG_FOCAL_ADHESION	194	0.190168	0.966579	0.547368	0.811725	1
HALLMARK_INFLAMMATORY_RESPONSE	199	0.172444	0.762531	0.85865	0.912516	1			KEGG_VASOPRESSIN_REGULATED_WATER_REABSORPTION	42	0.251754	0.981687	0.51145	0.817035	1
HALLMARK_APICAL_SURFACE	43	0.192582	0.738061	0.91134	0.914414	1			KEGG_BETA_ALANINE_METABOLISM	22	0.307996	0.951999	0.518591	0.817361	1
HALLMARK_COAGULATION	137	0.202675	0.898998	0.668076	0.926293	1			KEGG_PATHWAYS_IN_CANCER	320	0.185067	0.943422	0.590814	0.818109	1
HALLMARK_ADIPOGENESIS	196	0.256442	1.14024	0.235075	0.931978	0.956			KEGG_ALLOGRAFT_REJECTION	37	0.290753	0.984481	0.45	0.821222	1
HALLMARK_KRAS_SIGNALING_DN	192	0.155537	0.768313	0.965657	0.934319	1			KEGG_CHEMOKINE_SIGNALING_PATHWAY	184	0.195572	0.925866	0.602041	0.821645	1
HALLMARK_MITOTIC_SPINDLE	195	0.208234	0.905849	0.60241	0.948886	1			KEGG_ASCORBATE_AND_ALDARATE_METABOLISM	24	0.303332	0.954488	0.546314	0.821689	1
HALLMARK_SPERMATOGENESIS	133	0.158588	0.777884	0.927686	0.952139	1			KEGG_RNA_DEGRADATION	58	0.236595	0.958542	0.510204	0.822425	1
HALLMARK_ESTROGEN_RESPONSE_LATE	200	0.163085	0.794979	0.926148	0.955071	1			KEGG_AUTOIMMUNE_THYROID_DISEASE	50	0.256988	0.987689	0.45929	0.823895	1
HALLMARK_APICAL_JUNCTION	197	-0.223614	-1.09231	0.267057	0.956499	0.987			KEGG_PARKINSONS_DISEASE	114	0.296717	0.995892	0.46473	0.825253	1
HALLMARK_XENOBIOTIC_METABOLISM	196	-0.165805	-0.799189	0.901923	0.974315	1			KEGG_INTESTINAL_IMMUNE_NETWORK_FOR_IGA_PRODUCTION	48	0.240124	0.915648	0.583162	0.826876	1
HALLMARK_MYC_TARGETS_V1	198	0.347971	1.1587	0.319923	0.978232	0.95			KEGG_PANCREATIC_CANCER	68	0.236892	0.990793	0.480885	0.827428	1
HALLMARK_INTERFERON_GAMMA_RESPONSE	200	0.128486	0.432074	0.989899	0.997444	1			KEGG_PENTOSE_AND_GLUCURONATE_INTERCONVERSIONS	27	0.337953	1.14435	0.283203	0.8277	1
HALLMARK_INTERFERON_ALPHA_RESPONSE	97	-0.134808	-0.362807	0.962745	0.999154	1			KEGG_MELANOGENESIS	101	0.196853	0.918815	0.65121	0.82891	1
HALLMARK_IL6_JAK_STAT3_SIGNALING	85	-0.328784	-1.32257	0.0721063	1	0.739			KEGG_THYROID_CANCER	29	0.268284	0.926779	0.541502	0.830088	1
HALLMARK_NOTCH_SIGNALING	32	-0.306678	-1.10085	0.302231	1	0.985			KEGG_MELANOMA	69	0.21315	0.932795	0.62449	0.836339	1
HALLMARK_MYC_TARGETS_V2	58	-0.204534	-0.688978	0.834343	1	1			KEGG_GLYCOLYSIS_GLUCONEOGENESIS	62	0.249501	0.902522	0.601266	0.838159	1
HALLMARK_PANCREAS_BETA_CELLS	39	-0.170627	-0.676044	0.956879	1	1			KEGG_ABC_TRANSPORTERS	44	0.245727	0.898554	0.638554	0.838329	1
									KEGG_METABOLISM_OF_XENOBIOTICS_BY_CYTOCHROME_P450	68	0.223708	0.927906	0.56699	0.838366	1
									KEGG_HUNTINGTONS_DISEASE	170	0.302317	1.14786	0.298539	0.838824	1
									KEGG_GLYCOSAMINOGLYCAN_BIOSYNTHESIS_CHONDROITIN_SULFATE	22	0.278042	0.906059	0.633663	0.840163	1
									KEGG_PEROXISOME	77	0.205334	0.887609	0.698198	0.855684	1
									KEGG_BLADDER_CANCER	41	0.31016	1.14963	0.264414	0.858708	1
									KEGG_HISTIDINE_METABOLISM	29	0.342583	1.15324	0.271863	0.872721	1
									KEGG_NEUROTROPHIN_SIGNALING_PATHWAY	125	0.25354	1.15963	0.20625	0.874239	1
									KEGG_AXON_GUIDANCE	128	0.191536	0.8449	0.766529	0.876104	1
									KEGG_PURINE_METABOLISM	157	0.258697	1.16632	0.188867	0.877063	1
									KEGG_O_GLYCAN_BIOSYNTHESIS	29	0.236614	0.838537	0.741107	0.880083	1
									KEGG_T_CELL_RECEPTOR_SIGNALING_PATHWAY	107	0.189016	0.828335	0.806641	0.881927	1
									KEGG_RETINOL_METABOLISM	61	0.207057	0.84597	0.75154	0.883457	1
									KEGG_GLYCEROPHOSPHOLIPID_METABOLISM	75	0.226811	0.862496	0.654369	0.885062	1
									KEGG_VALINE_LEUCINE_AND_ISOLEUCINE_DEGRADATION	42	0.255506	0.849097	0.633947	0.886744	1
									KEGG_CYSTEINE_AND_METHIONINE_METABOLISM	34	0.260408	0.856816	0.641667	0.888471	1
									KEGG_AMYOTROPHIC_LATERAL_SCLEROSIS_ALS	53	0.216993	0.852414	0.706131	0.888793	1
									KEGG_STARCH_AND_SUCROSE_METABOLISM	49	0.205662	0.829355	0.771372	0.889218	1
									KEGG_OTHER_GLYCAN_DEGRADATION	16	0.301982	0.868497	0.647658	0.891809	1
									KEGG_GLYCOSAMINOGLYCAN_DEGRADATION	20	0.282806	0.863439	0.631048	0.893391	1
									KEGG_N_GLYCAN_BIOSYNTHESIS	44	0.309621	1.18557	0.204868	0.89743	1
									KEGG_PROSTATE_CANCER	87	0.27127	1.1769	0.203666	0.899996	1
									KEGG_WNT_SIGNALING_PATHWAY	150	0.240797	1.16759	0.148438	0.905402	1
									KEGG_DNA_REPLICATION	36	0.223485	0.803085	0.751606	0.919617	1
									KEGG_TYPE_I_DIABETES_MELLITUS	43	0.339069	1.18806	0.237113	0.922864	1
									KEGG_AMINOACYL_TRNA_BIOSYNTHESIS	41	0.238685	0.760781	0.758416	0.923867	1
									KEGG_STEROID_HORMONE_BIOSYNTHESIS	53	0.184172	0.750994	0.886538	0.928146	1
									KEGG_OXIDATIVE_PHOSPHORYLATION	118	0.226865	0.762591	0.729508	0.930331	1
									KEGG_PPAR_SIGNALING_PATHWAY	67	0.179536	0.767442	0.910973	0.932197	1
									KEGG_BIOSYNTHESIS_OF_UNSATURATED_FATTY_ACIDS	21	0.253254	0.771305	0.773913	0.935422	1
									KEGG_RIG_I_LIKE_RECEPTOR_SIGNALING_PATHWAY	70	0.18714	0.776121	0.878728	0.937458	1
									KEGG_LINOLEIC_ACID_METABOLISM	28	0.214126	0.725257	0.84265	0.942725	1
									KEGG_PROPANOATE_METABOLISM	33	0.222628	0.732484	0.805328	0.943175	1
									KEGG_TYROSINE_METABOLISM	42	0.204689	0.784037	0.860377	0.943377	1
									KEGG_NOTCH_SIGNALING_PATHWAY	47	0.19597	0.776435	0.838843	0.946481	1
									KEGG_DRUG_METABOLISM_CYTOCHROME_P450	71	0.283429	1.19027	0.196787	0.95339	1
									KEGG_LYSINE_DEGRADATION	44	0.189646	0.671511	0.937768	0.965251	1
									KEGG_GLYCOSYLPHOSPHATIDYLINOSITOL_GPI_ANCHOR_BIOSYNTHESIS	22	0.215275	0.681771	0.899209	0.966404	1
									KEGG_PYRIMIDINE_METABOLISM	96	0.15392	0.656559	0.976471	0.966492	1
									KEGG_ETHER_LIPID_METABOLISM	32	0.198393	0.688293	0.901053	0.970083	1
									KEGG_CELL_CYCLE	122	0.291757	1.25555	0.164927	0.984181	1
									KEGG_VEGF_SIGNALING_PATHWAY	74	-0.179021	-0.745536	0.916191	0.9868	1
									KEGG_ALPHA_LINOLENIC_ACID_METABOLISM	17	-0.18723	-0.53955	0.978516	0.989968	1
									KEGG_ACUTE_MYELOID_LEUKEMIA	56	-0.191657	-0.778566	0.846602	0.990298	1
									KEGG_GLYCOSPHINGOLIPID_BIOSYNTHESIS_GANGLIO_SERIES	15	0.196299	0.574792	0.960239	0.992527	1
									KEGG_RENIN_ANGIOTENSIN_SYSTEM	17	-0.234623	-0.753787	0.836935	0.992939	1
									KEGG_GNRH_SIGNALING_PATHWAY	99	0.269463	1.19116	0.178368	0.99295	1
									KEGG_PHENYLALANINE_METABOLISM	18	-0.248076	-0.764132	0.817814	0.995453	1
									KEGG_MATURITY_ONSET_DIABETES_OF_THE_YOUNG	24	0.14121	0.464424	0.995868	0.997856	1
									KEGG_ECM_RECEPTOR_INTERACTION	82	-0.153365	-0.671249	0.962547	0.99835	1
									KEGG_PROTEIN_EXPORT	24	0.631763	1.64631	0.0346939	1	0.454
									KEGG_SPLICEOSOME	127	0.362689	1.44626	0.0516529	1	0.918
									KEGG_ADHERENS_JUNCTION	72	0.340953	1.42243	0.0549242	1	0.945
									KEGG_LONG_TERM_DEPRESSION	68	0.341596	1.4018	0.0493097	1	0.961
									KEGG_OOCYTE_MEIOSIS	112	0.31622	1.39796	0.0289575	1	0.964
									KEGG_CHRONIC_MYELOID_LEUKEMIA	71	0.321942	1.32954	0.0681818	1	0.994
									KEGG_PROXIMAL_TUBULE_BICARBONATE_RECLAMATION	23	0.400875	1.31995	0.142268	1	0.996
									KEGG_GALACTOSE_METABOLISM	25	0.369801	1.29866	0.110879	1	0.997
									KEGG_ENDOMETRIAL_CANCER	51	0.313675	1.29158	0.10119	1	0.998
									KEGG_SNARE_INTERACTIONS_IN_VESICULAR_TRANSPORT	38	0.31794	1.27912	0.112474	1	0.999
									KEGG_NON_SMALL_CELL_LUNG_CANCER	53	0.314333	1.27036	0.107368	1	0.999
									KEGG_UBIQUITIN_MEDIATED_PROTEOLYSIS	133	0.286778	1.26572	0.113445	1	0.999
									KEGG_RENAL_CELL_CARCINOMA	68	0.319082	1.2617	0.123457	1	1
									KEGG_CELL_ADHESION_MOLECULES_CAMS	130	0.279266	1.258	0.102296	1	1
									KEGG_PROGESTERONE_MEDIATED_OOCYTE_MATURATION	84	0.274814	1.21467	0.130785	1	1
									KEGG_LONG_TERM_POTENTIATION	68	0.284892	1.20142	0.160417	1	1
									KEGG_ADIPOCYTOKINE_SIGNALING_PATHWAY	67	0.293443	1.19738	0.159681	1	1
									KEGG_ARGININE_AND_PROLINE_METABOLISM	54	0.315185	1.19595	0.203455	1	1
									KEGG_VIRAL_MYOCARDITIS	70	0.294667	1.19469	0.196464	1	1
									KEGG_VIBRIO_CHOLERAE_INFECTION	54	-0.413282	-1.51794	0.0437262	1	0.814
									KEGG_BASE_EXCISION_REPAIR	33	-0.419646	-1.43978	0.0571956	1	0.932
									KEGG_RIBOFLAVIN_METABOLISM	16	-0.486636	-1.43106	0.0943396	1	0.94
									KEGG_PATHOGENIC_ESCHERICHIA_COLI_INFECTION	56	-0.362089	-1.3204	0.152642	1	0.991
									KEGG_CYTOSOLIC_DNA_SENSING_PATHWAY	54	-0.351513	-1.30948	0.126984	1	0.995
									KEGG_STEROID_BIOSYNTHESIS	17	-0.448595	-1.27094	0.173469	1	0.998
									KEGG_DILATED_CARDIOMYOPATHY	87	-0.284822	-1.23746	0.126506	1	0.999
									KEGG_GLYCINE_SERINE_AND_THREONINE_METABOLISM	31	-0.344323	-1.22533	0.173278	1	0.999
									KEGG_PROTEASOME	46	-0.403111	-1.21168	0.277228	1	0.999
									KEGG_EPITHELIAL_CELL_SIGNALING_IN_HELICOBACTER_PYLORI_INFECTION	68	-0.311491	-1.20267	0.193548	1	0.999
									KEGG_REGULATION_OF_AUTOPHAGY	34	-0.348557	-1.19307	0.228175	1	0.999
									KEGG_DORSO_VENTRAL_AXIS_FORMATION	24	-0.358003	-1.18505	0.208955	1	1
									KEGG_HYPERTROPHIC_CARDIOMYOPATHY_HCM	80	-0.267703	-1.17195	0.193227	1	1
									KEGG_MTOR_SIGNALING_PATHWAY	51	-0.281633	-1.14231	0.24498	1	1
									KEGG_ENDOCYTOSIS	178	-0.243018	-1.13201	0.236434	1	1
									KEGG_LEUKOCYTE_TRANSENDOTHELIAL_MIGRATION	113	-0.232997	-1.08912	0.26306	1	1
									KEGG_GLYCOSPHINGOLIPID_BIOSYNTHESIS_LACTO_AND_NEOLACTO_SERIES	25	-0.314959	-1.0816	0.309942	1	1
									KEGG_NITROGEN_METABOLISM	23	-0.344727	-1.06449	0.382812	1	1
									KEGG_GLYCOSAMINOGLYCAN_BIOSYNTHESIS_HEPARAN_SULFATE	25	-0.307334	-1.05588	0.376426	1	1
									KEGG_HEDGEHOG_SIGNALING_PATHWAY	56	-0.257785	-1.0273	0.401942	1	1
									KEGG_CYTOKINE_CYTOKINE_RECEPTOR_INTERACTION	256	-0.205591	-1.01534	0.411642	1	1
									KEGG_LYSOSOME	119	-0.24397	-1.00724	0.426667	1	1
									KEGG_PRIMARY_BILE_ACID_BIOSYNTHESIS	16	-0.332665	-1.00644	0.441352	1	1
									KEGG_HEMATOPOIETIC_CELL_LINEAGE	86	-0.234687	-0.994558	0.455238	1	1
									KEGG_PORPHYRIN_AND_CHLOROPHYLL_METABOLISM	40	-0.277105	-0.9899	0.468809	1	1
									KEGG_NATURAL_KILLER_CELL_MEDIATED_CYTOTOXICITY	132	-0.22415	-0.981692	0.43361	1	1
									KEGG_BUTANOATE_METABOLISM	32	-0.29261	-0.974249	0.475096	1	1
									KEGG_FATTY_ACID_METABOLISM	39	-0.297464	-0.974067	0.47767	1	1
									KEGG_PRIMARY_IMMUNODEFICIENCY	35	-0.279928	-0.964076	0.48125	1	1
									KEGG_JAK_STAT_SIGNALING_PATHWAY	153	-0.19429	-0.925331	0.651639	1	1
									KEGG_OLFACTORY_TRANSDUCTION	375	-0.180564	-0.924706	0.657587	1	1
									KEGG_NUCLEOTIDE_EXCISION_REPAIR	44	-0.247587	-0.921296	0.583815	1	1
									KEGG_NICOTINATE_AND_NICOTINAMIDE_METABOLISM	24	-0.276021	-0.894832	0.625268	1	1
									KEGG_NOD_LIKE_RECEPTOR_SIGNALING_PATHWAY	62	-0.230575	-0.881916	0.632296	1	1
									KEGG_B_CELL_RECEPTOR_SIGNALING_PATHWAY	75	-0.208184	-0.880126	0.706237	1	1
									KEGG_PENTOSE_PHOSPHATE_PATHWAY	27	-0.300216	-0.875893	0.589552	1	1
									KEGG_COMPLEMENT_AND_COAGULATION_CASCADES	68	-0.221719	-0.874448	0.646484	1	1
									KEGG_APOPTOSIS	87	-0.195453	-0.872886	0.715431	1	1
									KEGG_GAP_JUNCTION	90	-0.199982	-0.860546	0.728571	1	1
									KEGG_PANTOTHENATE_AND_COA_BIOSYNTHESIS	16	-0.292365	-0.855834	0.656184	1	1
									KEGG_RNA_POLYMERASE	28	-0.258165	-0.849181	0.656	1	1
									KEGG_TRYPTOPHAN_METABOLISM	39	-0.22406	-0.846845	0.696653	1	1
									KEGG_CARDIAC_MUSCLE_CONTRACTION	72	-0.226423	-0.83601	0.6926	1	1
									KEGG_GLYCEROLIPID_METABOLISM	48	-0.221708	-0.831238	0.737903	1	1
									KEGG_NEUROACTIVE_LIGAND_RECEPTOR_INTERACTION	266	-0.161338	-0.828989	0.899193	1	1
									KEGG_SPHINGOLIPID_METABOLISM	39	-0.214288	-0.825607	0.765504	1	1
									KEGG_TOLL_LIKE_RECEPTOR_SIGNALING_PATHWAY	101	-0.186842	-0.824984	0.795678	1	1
									KEGG_PHOSPHATIDYLINOSITOL_SIGNALING_SYSTEM	75	-0.205299	-0.807615	0.770325	1	1
									KEGG_PRION_DISEASES	34	-0.230802	-0.802223	0.771372	1	1
									KEGG_SYSTEMIC_LUPUS_ERYTHEMATOSUS	127	-0.19042	-0.800119	0.772994	1	1
									KEGG_TASTE_TRANSDUCTION	50	-0.209093	-0.789802	0.79604	1	1
									KEGG_LEISHMANIA_INFECTION	69	-0.20211	-0.783354	0.777351	1	1
									KEGG_INOSITOL_PHOSPHATE_METABOLISM	54	-0.193685	-0.703035	0.883817	1	1
									KEGG_ARRHYTHMOGENIC_RIGHT_VENTRICULAR_CARDIOMYOPATHY_ARVC	74	-0.15903	-0.68381	0.958932	1	1
									KEGG_GLUTATHIONE_METABOLISM	50	-0.180286	-0.678222	0.933981	1	1
									KEGG_ARACHIDONIC_ACID_METABOLISM	56	-0.147065	-0.594451	0.980119	1	1
									KEGG_BASAL_CELL_CARCINOMA	55	-0.138114	-0.586187	0.991952	1	1
									KEGG_RIBOSOME	88	-0.201255	-0.549078	0.86194	1	1

## Sheet: ADIPOR1 CRC
NAME	SIZE	ES	NES	NOM p-val	FDR q-val	FWER p-val			NAME	SIZE	ES	NES	NOM p-val	FDR q-val	FWER p-val
HALLMARK_MYC_TARGETS_V2	58	-0.511167	-1.64111	0.0330739	0.0788465	0.169			KEGG_AMINOACYL_TRNA_BIOSYNTHESIS	41	-0.594649	-1.88989	0	0.0624114	0.068
HALLMARK_E2F_TARGETS	196	-0.372921	-1.64754	0.00610998	0.149611	0.163			KEGG_ADHERENS_JUNCTION	72	0.428623	1.77008	0	0.147865	0.226
HALLMARK_COMPLEMENT	198	0.331074	1.46115	0.0330739	0.174684	0.479			KEGG_CHRONIC_MYELOID_LEUKEMIA	71	0.454669	1.80857	0	0.156581	0.16
HALLMARK_PI3K_AKT_MTOR_SIGNALING	105	0.329061	1.48109	0.0137795	0.180503	0.436			KEGG_FC_GAMMA_R_MEDIATED_PHAGOCYTOSIS	94	0.452606	1.83131	0.00199203	0.236333	0.126
HALLMARK_UV_RESPONSE_DN	142	0.333465	1.50149	0.0113208	0.188763	0.396			KEGG_GNRH_SIGNALING_PATHWAY	99	0.412522	1.72295	0.00206186	0.177944	0.327
HALLMARK_CHOLESTEROL_HOMEOSTASIS	73	0.335096	1.30976	0.104536	0.205003	0.778			KEGG_INSULIN_SIGNALING_PATHWAY	134	0.398197	1.71632	0.00212766	0.124526	0.342
HALLMARK_XENOBIOTIC_METABOLISM	196	0.26237	1.3139	0.0488281	0.215268	0.773			KEGG_VASCULAR_SMOOTH_MUSCLE_CONTRACTION	111	0.377712	1.64625	0.00395257	0.193804	0.496
HALLMARK_COAGULATION	137	0.310502	1.39109	0.0300601	0.215406	0.631			KEGG_LONG_TERM_POTENTIATION	68	0.430727	1.71737	0.00398406	0.148313	0.339
HALLMARK_ALLOGRAFT_REJECTION	196	-0.31477	-1.3985	0.0712831	0.215815	0.598			KEGG_GLIOMA	64	0.415681	1.63523	0.00618557	0.182604	0.522
HALLMARK_HYPOXIA	198	0.338622	1.51338	0.0342857	0.216882	0.371			KEGG_ERBB_SIGNALING_PATHWAY	86	0.372651	1.54707	0.00623701	0.220329	0.73
HALLMARK_ANDROGEN_RESPONSE	97	0.321245	1.32472	0.102421	0.21701	0.755			KEGG_MISMATCH_REPAIR	23	-0.549241	-1.76756	0.00795229	0.086424	0.235
HALLMARK_MYC_TARGETS_V1	198	-0.397862	-1.43865	0.127745	0.225214	0.522			KEGG_MELANOGENESIS	101	0.36275	1.56198	0.00823045	0.214875	0.702
HALLMARK_MTORC1_SIGNALING	196	0.29282	1.32817	0.0662879	0.230686	0.753			KEGG_ADIPOCYTOKINE_SIGNALING_PATHWAY	67	0.351096	1.49964	0.00824742	0.187968	0.807
HALLMARK_GLYCOLYSIS	198	0.273102	1.26866	0.0907336	0.230817	0.831			KEGG_SPHINGOLIPID_METABOLISM	39	0.439995	1.61083	0.0100604	0.179399	0.586
HALLMARK_PROTEIN_SECRETION	96	0.337734	1.34441	0.130346	0.231061	0.717			KEGG_PROGESTERONE_MEDIATED_OOCYTE_MATURATION	84	0.347425	1.49675	0.0116279	0.182618	0.814
HALLMARK_IL2_STAT5_SIGNALING	195	0.263043	1.25663	0.0817844	0.23379	0.846			KEGG_DNA_REPLICATION	36	-0.556876	-1.78725	0.0137525	0.106351	0.2
HALLMARK_TNFA_SIGNALING_VIA_NFKB	196	0.381793	1.3943	0.142586	0.237215	0.624			KEGG_PROSTATE_CANCER	87	0.366266	1.54185	0.0143737	0.211417	0.74
HALLMARK_P53_PATHWAY	196	0.29401	1.35713	0.0601942	0.237651	0.7			KEGG_RNA_DEGRADATION	58	-0.388585	-1.53222	0.0156863	0.152466	0.763
HALLMARK_REACTIVE_OXYGEN_SPECIES_PATHWAY	49	0.421966	1.53877	0.0173745	0.242214	0.329			KEGG_BETA_ALANINE_METABOLISM	22	-0.52029	-1.6367	0.015873	0.154914	0.518
HALLMARK_HEME_METABOLISM	197	0.26955	1.26996	0.0775047	0.243169	0.83			KEGG_VASOPRESSIN_REGULATED_WATER_REABSORPTION	42	0.461272	1.63513	0.0181452	0.162551	0.523
HALLMARK_ADIPOGENESIS	196	0.272322	1.21718	0.138493	0.275829	0.897			KEGG_LEUKOCYTE_TRANSENDOTHELIAL_MIGRATION	113	0.346312	1.51975	0.020202	0.200664	0.773
HALLMARK_IL6_JAK_STAT3_SIGNALING	85	0.307742	1.19655	0.22288	0.293	0.916			KEGG_OOCYTE_MEIOSIS	112	0.320041	1.42682	0.022541	0.225953	0.91
HALLMARK_INFLAMMATORY_RESPONSE	199	0.388344	1.55324	0.04	0.332443	0.302			KEGG_FC_EPSILON_RI_SIGNALING_PATHWAY	78	0.378257	1.53897	0.0235756	0.201275	0.747
HALLMARK_PEROXISOME	101	0.264223	1.14228	0.237452	0.352175	0.951			KEGG_VALINE_LEUCINE_AND_ISOLEUCINE_DEGRADATION	42	-0.43618	-1.5824	0.0239521	0.11798	0.65
HALLMARK_WNT_BETA_CATENIN_SIGNALING	42	-0.301965	-1.15894	0.24	0.366525	0.939			KEGG_COLORECTAL_CANCER	60	0.373385	1.4839	0.0241449	0.19134	0.834
HALLMARK_APOPTOSIS	159	0.249885	1.14381	0.217712	0.366685	0.951			KEGG_ACUTE_MYELOID_LEUKEMIA	56	0.392165	1.50267	0.0242424	0.192867	0.801
HALLMARK_MITOTIC_SPINDLE	195	-0.245659	-1.11642	0.282651	0.367142	0.957			KEGG_CYTOSOLIC_DNA_SENSING_PATHWAY	54	-0.460128	-1.61931	0.0244399	0.128129	0.576
HALLMARK_INTERFERON_ALPHA_RESPONSE	97	-0.439991	-1.13116	0.416335	0.376099	0.953			KEGG_ENDOMETRIAL_CANCER	51	0.414439	1.52082	0.0244898	0.211816	0.771
HALLMARK_G2M_CHECKPOINT	196	-0.26536	-1.2309	0.129921	0.377293	0.865			KEGG_RNA_POLYMERASE	28	-0.554684	-1.66055	0.0245747	0.161015	0.464
HALLMARK_DNA_REPAIR	147	-0.291808	-1.26169	0.145957	0.382307	0.825			KEGG_PROPANOATE_METABOLISM	33	-0.47998	-1.60059	0.0267176	0.11282	0.608
HALLMARK_EPITHELIAL_MESENCHYMAL_TRANSITION	197	0.235836	1.10706	0.267191	0.382568	0.97			KEGG_T_CELL_RECEPTOR_SIGNALING_PATHWAY	107	0.338962	1.43272	0.03	0.225824	0.899
HALLMARK_TGF_BETA_SIGNALING	54	0.411126	1.63136	0.00957854	0.383603	0.202			KEGG_BASE_EXCISION_REPAIR	33	-0.501304	-1.62566	0.0346154	0.141477	0.558
HALLMARK_ESTROGEN_RESPONSE_LATE	200	0.228686	1.11597	0.236581	0.383653	0.966			KEGG_APOPTOSIS	87	0.355063	1.46902	0.0348361	0.195311	0.862
HALLMARK_UV_RESPONSE_UP	155	0.238381	1.0929	0.299803	0.388923	0.975			KEGG_VEGF_SIGNALING_PATHWAY	74	0.381685	1.51846	0.0398406	0.181289	0.776
HALLMARK_KRAS_SIGNALING_UP	197	0.230235	1.07983	0.304519	0.395173	0.977			KEGG_BUTANOATE_METABOLISM	32	-0.43173	-1.48801	0.0417495	0.175474	0.843
HALLMARK_ESTROGEN_RESPONSE_EARLY	197	0.215942	1.05718	0.313492	0.405134	0.982			KEGG_PATHOGENIC_ESCHERICHIA_COLI_INFECTION	56	0.415185	1.51865	0.0464684	0.191002	0.776
HALLMARK_FATTY_ACID_METABOLISM	155	-0.275577	-1.15899	0.236842	0.412288	0.939			KEGG_NEUROTROPHIN_SIGNALING_PATHWAY	125	0.32937	1.40495	0.0478088	0.248279	0.928
HALLMARK_APICAL_SURFACE	43	0.280406	1.06007	0.36701	0.415681	0.982			KEGG_RENAL_CELL_CARCINOMA	68	0.374119	1.48377	0.0503018	0.183531	0.834
HALLMARK_UNFOLDED_PROTEIN_RESPONSE	113	-0.251707	-1.06794	0.331395	0.420281	0.978			KEGG_PENTOSE_PHOSPHATE_PATHWAY	27	0.523072	1.56555	0.0528376	0.228797	0.694
HALLMARK_NOTCH_SIGNALING	32	-0.330535	-1.17705	0.231537	0.425999	0.917			KEGG_GLYCOLYSIS_GLUCONEOGENESIS	62	0.382805	1.44286	0.0545809	0.220668	0.884
HALLMARK_BILE_ACID_METABOLISM	112	0.226816	1.02785	0.383673	0.442951	0.988			KEGG_PROTEASOME	46	-0.485715	-1.61166	0.0578842	0.117562	0.591
HALLMARK_MYOGENESIS	198	0.206871	1.01604	0.399194	0.450392	0.989			KEGG_NUCLEOTIDE_EXCISION_REPAIR	44	-0.410622	-1.44219	0.0701403	0.20675	0.904
HALLMARK_APICAL_JUNCTION	197	0.216102	0.993442	0.478	0.476818	0.992			KEGG_PRIMARY_IMMUNODEFICIENCY	35	-0.45866	-1.48167	0.0701754	0.1692	0.852
HALLMARK_ANGIOGENESIS	35	0.281309	0.973446	0.485493	0.499371	0.992			KEGG_PROXIMAL_TUBULE_BICARBONATE_RECLAMATION	23	-0.435789	-1.41185	0.0717054	0.232802	0.926
HALLMARK_SPERMATOGENESIS	133	-0.200282	-0.955733	0.561122	0.574603	0.996			KEGG_INTESTINAL_IMMUNE_NETWORK_FOR_IGA_PRODUCTION	48	-0.472009	-1.52623	0.0796813	0.144677	0.769
HALLMARK_HEDGEHOG_SIGNALING	35	0.252033	0.917947	0.581028	0.576971	0.998			KEGG_NATURAL_KILLER_CELL_MEDIATED_CYTOTOXICITY	132	0.295693	1.32668	0.0820312	0.242527	0.981
HALLMARK_PANCREAS_BETA_CELLS	39	-0.240261	-0.910452	0.615385	0.588056	0.999			KEGG_AMINO_SUGAR_AND_NUCLEOTIDE_SUGAR_METABOLISM	44	0.360834	1.3269	0.113725	0.247533	0.98
HALLMARK_KRAS_SIGNALING_DN	192	0.189222	0.91844	0.656566	0.59365	0.998			KEGG_COMPLEMENT_AND_COAGULATION_CASCADES	68	0.337786	1.35005	0.079922	0.250772	0.971
HALLMARK_INTERFERON_GAMMA_RESPONSE	200	-0.305615	-0.915586	0.527197	0.616947	0.999			KEGG_SNARE_INTERACTIONS_IN_VESICULAR_TRANSPORT	38	0.349967	1.32792	0.0743802	0.25156	0.98
HALLMARK_OXIDATIVE_PHOSPHORYLATION	199	-0.267436	-0.956185	0.489496	0.617519	0.996			KEGG_CHEMOKINE_SIGNALING_PATHWAY	184	0.307799	1.35365	0.0680934	0.25247	0.967
									KEGG_MAPK_SIGNALING_PATHWAY	263	0.276817	1.36248	0.0247423	0.252595	0.96
									KEGG_PRIMARY_BILE_ACID_BIOSYNTHESIS	16	0.439248	1.33058	0.139676	0.253711	0.978
									KEGG_LONG_TERM_DEPRESSION	68	0.320917	1.33444	0.0681363	0.25413	0.976
									KEGG_DORSO_VENTRAL_AXIS_FORMATION	24	0.402455	1.3708	0.0955556	0.254223	0.951
									KEGG_REGULATION_OF_ACTIN_CYTOSKELETON	209	0.293988	1.3662	0.028169	0.254337	0.954
									KEGG_TYPE_II_DIABETES_MELLITUS	47	0.352009	1.33786	0.0787402	0.25515	0.976
									KEGG_GAP_JUNCTION	90	0.313892	1.35525	0.0693878	0.25656	0.967
									KEGG_NON_SMALL_CELL_LUNG_CANCER	53	0.352857	1.33914	0.0851064	0.25942	0.974
									KEGG_STARCH_AND_SUCROSE_METABOLISM	49	0.382564	1.37162	0.10352	0.260102	0.95
									KEGG_GLYCOSYLPHOSPHATIDYLINOSITOL_GPI_ANCHOR_BIOSYNTHESIS	22	0.421555	1.37241	0.0881764	0.266815	0.95
									KEGG_GLYCOSAMINOGLYCAN_DEGRADATION	20	0.455429	1.30414	0.152778	0.267793	0.99
									KEGG_GLYCEROLIPID_METABOLISM	48	0.337416	1.37569	0.0546875	0.270593	0.95
									KEGG_WNT_SIGNALING_PATHWAY	150	0.293367	1.37957	0.0252632	0.272363	0.946
									KEGG_CALCIUM_SIGNALING_PATHWAY	176	0.290007	1.38186	0.0140281	0.277056	0.945
									KEGG_PANCREATIC_CANCER	68	0.327332	1.28507	0.132383	0.284355	0.993
									KEGG_GALACTOSE_METABOLISM	25	0.4146	1.27701	0.179191	0.285145	0.994
									KEGG_BIOSYNTHESIS_OF_UNSATURATED_FATTY_ACIDS	21	0.413636	1.27978	0.163386	0.28666	0.994
									KEGG_JAK_STAT_SIGNALING_PATHWAY	153	0.279539	1.28669	0.0777311	0.287683	0.993
									KEGG_RENIN_ANGIOTENSIN_SYSTEM	17	0.435536	1.2638	0.172345	0.288436	0.995
									KEGG_ALZHEIMERS_DISEASE	158	0.32257	1.26614	0.19802	0.289786	0.995
									KEGG_GLYCINE_SERINE_AND_THREONINE_METABOLISM	31	0.35314	1.26891	0.143434	0.291248	0.995
									KEGG_TYPE_I_DIABETES_MELLITUS	43	-0.451508	-1.36084	0.167339	0.300091	0.958
									KEGG_FOCAL_ADHESION	194	0.25533	1.24461	0.0936255	0.307511	0.996
									KEGG_TASTE_TRANSDUCTION	50	0.307541	1.24792	0.110879	0.307548	0.996
									KEGG_LYSOSOME	119	0.309231	1.238	0.168399	0.312515	0.996
									KEGG_LEISHMANIA_INFECTION	69	0.334315	1.22196	0.204503	0.332843	0.996
									KEGG_EPITHELIAL_CELL_SIGNALING_IN_HELICOBACTER_PYLORI_INFECTION	68	0.330825	1.21594	0.217899	0.337293	0.998
									KEGG_P53_SIGNALING_PATHWAY	63	0.285499	1.21129	0.169102	0.339122	0.999
									KEGG_PRION_DISEASES	34	0.345878	1.19792	0.202652	0.349557	0.999
									KEGG_DILATED_CARDIOMYOPATHY	87	0.267802	1.19847	0.147793	0.354474	0.999
									KEGG_TRYPTOPHAN_METABOLISM	39	-0.338489	-1.30629	0.105051	0.36109	0.988
									KEGG_ALDOSTERONE_REGULATED_SODIUM_REABSORPTION	42	0.325642	1.18238	0.246725	0.363966	1
									KEGG_AMYOTROPHIC_LATERAL_SCLEROSIS_ALS	53	0.307466	1.18274	0.189189	0.369031	1
									KEGG_FATTY_ACID_METABOLISM	39	-0.385654	-1.29129	0.164609	0.370805	0.991
									KEGG_NOTCH_SIGNALING_PATHWAY	47	0.283286	1.17224	0.179435	0.375722	1
									KEGG_GRAFT_VERSUS_HOST_DISEASE	40	-0.444633	-1.30857	0.204771	0.377482	0.988
									KEGG_PURINE_METABOLISM	157	-0.283477	-1.26554	0.0892495	0.382638	0.996
									KEGG_UBIQUITIN_MEDIATED_PROTEOLYSIS	133	-0.276275	-1.27499	0.0919765	0.383041	0.994
									KEGG_GLYCEROPHOSPHOLIPID_METABOLISM	75	0.276317	1.14529	0.24187	0.393571	1
									KEGG_PPAR_SIGNALING_PATHWAY	67	0.280757	1.15473	0.214724	0.394645	1
									KEGG_B_CELL_RECEPTOR_SIGNALING_PATHWAY	75	0.290649	1.14784	0.258449	0.394773	1
									KEGG_PATHWAYS_IN_CANCER	320	0.223719	1.15615	0.141454	0.398095	1
									KEGG_VIBRIO_CHOLERAE_INFECTION	54	0.34486	1.14862	0.296593	0.399279	1
									KEGG_ENDOCYTOSIS	178	0.247689	1.13385	0.232218	0.406802	1
									KEGG_ANTIGEN_PROCESSING_AND_PRESENTATION	86	-0.330762	-1.24098	0.19057	0.416174	0.997
									KEGG_FRUCTOSE_AND_MANNOSE_METABOLISM	34	0.341597	1.1151	0.320158	0.419059	1
									KEGG_TGF_BETA_SIGNALING_PATHWAY	83	0.255665	1.11939	0.238477	0.421777	1
									KEGG_ARRHYTHMOGENIC_RIGHT_VENTRICULAR_CARDIOMYOPATHY_ARVC	74	0.258036	1.11625	0.242661	0.42269	1
									KEGG_BLADDER_CANCER	41	0.291932	1.12193	0.270751	0.423158	1
									KEGG_BASAL_TRANSCRIPTION_FACTORS	32	0.308882	1.1087	0.304432	0.424538	1
									KEGG_PEROXISOME	77	0.264615	1.09605	0.314563	0.43151	1
									KEGG_MELANOMA	69	0.268943	1.10093	0.270161	0.433391	1
									KEGG_GLUTATHIONE_METABOLISM	50	0.297612	1.09775	0.338205	0.433725	1
									KEGG_PROTEIN_EXPORT	24	0.368746	1.09164	0.338645	0.434373	1
									KEGG_MTOR_SIGNALING_PATHWAY	51	0.271446	1.08435	0.288032	0.442667	1
									KEGG_PORPHYRIN_AND_CHLOROPHYLL_METABOLISM	40	-0.328017	-1.19412	0.196162	0.445677	1
									KEGG_PHOSPHATIDYLINOSITOL_SIGNALING_SYSTEM	75	0.267535	1.07064	0.341004	0.45091	1
									KEGG_THYROID_CANCER	29	0.315582	1.07512	0.367769	0.453675	1
									KEGG_AUTOIMMUNE_THYROID_DISEASE	50	-0.352374	-1.17407	0.274194	0.454962	1
									KEGG_N_GLYCAN_BIOSYNTHESIS	44	0.303664	1.07118	0.341463	0.455282	1
									KEGG_REGULATION_OF_AUTOPHAGY	34	0.29146	1.06486	0.342697	0.456186	1
									KEGG_ALLOGRAFT_REJECTION	37	-0.422821	-1.19707	0.306	0.45682	1
									KEGG_LYSINE_DEGRADATION	44	-0.327628	-1.20287	0.203593	0.460711	1
									KEGG_NEUROACTIVE_LIGAND_RECEPTOR_INTERACTION	266	0.226802	1.05887	0.358051	0.461247	1
									KEGG_PYRIMIDINE_METABOLISM	96	-0.28193	-1.16256	0.238004	0.462816	1
									KEGG_AXON_GUIDANCE	128	0.231625	1.05429	0.3286	0.464028	1
									KEGG_PHENYLALANINE_METABOLISM	18	-0.375789	-1.17495	0.244939	0.469305	1
									KEGG_ASTHMA	30	-0.419378	-1.20727	0.291339	0.470581	0.999
									KEGG_SPLICEOSOME	127	-0.267387	-1.12546	0.300971	0.477977	1
									KEGG_HISTIDINE_METABOLISM	29	0.291529	1.03535	0.396266	0.482688	1
									KEGG_ALANINE_ASPARTATE_AND_GLUTAMATE_METABOLISM	32	-0.333238	-1.1375	0.285437	0.483492	1
									KEGG_HUNTINGTONS_DISEASE	170	0.263729	1.03982	0.391566	0.485104	1
									KEGG_ARGININE_AND_PROLINE_METABOLISM	54	0.250936	1.03543	0.412527	0.487844	1
									KEGG_CYSTEINE_AND_METHIONINE_METABOLISM	34	-0.336514	-1.14146	0.291837	0.491235	1
									KEGG_ABC_TRANSPORTERS	44	-0.286566	-1.12587	0.260692	0.49154	1
									KEGG_OTHER_GLYCAN_DEGRADATION	16	0.349299	1.02513	0.432049	0.496233	1
									KEGG_TIGHT_JUNCTION	130	0.226462	1.0191	0.408745	0.501796	1
									KEGG_HEDGEHOG_SIGNALING_PATHWAY	56	0.249992	1.00964	0.445564	0.514092	1
									KEGG_HYPERTROPHIC_CARDIOMYOPATHY_HCM	80	0.221682	0.987667	0.484252	0.55132	1
									KEGG_NOD_LIKE_RECEPTOR_SIGNALING_PATHWAY	62	0.262279	0.97975	0.48524	0.562	1
									KEGG_RIG_I_LIKE_RECEPTOR_SIGNALING_PATHWAY	70	-0.269037	-1.05963	0.362105	0.604462	1
									KEGG_PYRUVATE_METABOLISM	40	-0.311711	-1.04608	0.411523	0.619419	1
									KEGG_TOLL_LIKE_RECEPTOR_SIGNALING_PATHWAY	101	0.239768	0.947848	0.511673	0.619849	1
									KEGG_CELL_ADHESION_MOLECULES_CAMS	130	0.222009	0.933942	0.552209	0.641586	1
									KEGG_ONE_CARBON_POOL_BY_FOLATE	17	-0.338716	-1.02798	0.415254	0.646318	1
									KEGG_PANTOTHENATE_AND_COA_BIOSYNTHESIS	16	0.290237	0.916296	0.569106	0.669809	1
									KEGG_HOMOLOGOUS_RECOMBINATION	28	0.255253	0.904434	0.619433	0.68751	1
									KEGG_CELL_CYCLE	122	-0.220858	-0.995197	0.47	0.690891	1
									KEGG_SMALL_CELL_LUNG_CANCER	83	0.211769	0.897377	0.664659	0.694989	1
									KEGG_MATURITY_ONSET_DIABETES_OF_THE_YOUNG	24	-0.277414	-0.998398	0.485477	0.701556	1
									KEGG_PENTOSE_AND_GLUCURONATE_INTERCONVERSIONS	27	0.25676	0.881935	0.639511	0.718562	1
									KEGG_RETINOL_METABOLISM	61	-0.234729	-0.969048	0.516064	0.719062	1
									KEGG_GLYCOSAMINOGLYCAN_BIOSYNTHESIS_HEPARAN_SULFATE	25	-0.298499	-0.974561	0.479757	0.723675	1
									KEGG_RIBOFLAVIN_METABOLISM	16	-0.32748	-0.956407	0.511628	0.731688	1
									KEGG_CYTOKINE_CYTOKINE_RECEPTOR_INTERACTION	256	0.179472	0.843023	0.795181	0.780444	1
									KEGG_CITRATE_CYCLE_TCA_CYCLE	31	-0.295492	-0.919624	0.548708	0.786008	1
									KEGG_SELENOAMINO_ACID_METABOLISM	26	0.239319	0.843544	0.736082	0.787001	1
									KEGG_RIBOSOME	88	-0.298709	-0.926315	0.53125	0.787388	1
									KEGG_GLYCOSAMINOGLYCAN_BIOSYNTHESIS_CHONDROITIN_SULFATE	22	-0.28081	-0.900665	0.608782	0.796315	1
									KEGG_VIRAL_MYOCARDITIS	70	-0.252507	-0.907517	0.561122	0.796945	1
									KEGG_ASCORBATE_AND_ALDARATE_METABOLISM	24	-0.279781	-0.889644	0.613412	0.804634	1
									KEGG_GLYCOSPHINGOLIPID_BIOSYNTHESIS_LACTO_AND_NEOLACTO_SERIES	25	-0.258587	-0.880348	0.66875	0.80796	1
									KEGG_DRUG_METABOLISM_CYTOCHROME_P450	71	0.197589	0.802486	0.793241	0.846624	1
									KEGG_ETHER_LIPID_METABOLISM	32	0.223997	0.791143	0.816162	0.857561	1
									KEGG_BASAL_CELL_CARCINOMA	55	0.206263	0.785263	0.828025	0.859307	1
									KEGG_PARKINSONS_DISEASE	114	0.216797	0.762445	0.71345	0.877664	1
									KEGG_ARACHIDONIC_ACID_METABOLISM	56	0.188946	0.765538	0.871541	0.88168	1
									KEGG_O_GLYCAN_BIOSYNTHESIS	29	0.212591	0.748439	0.862475	0.889702	1
									KEGG_SYSTEMIC_LUPUS_ERYTHEMATOSUS	127	-0.20259	-0.832136	0.730126	0.896813	1
									KEGG_HEMATOPOIETIC_CELL_LINEAGE	86	-0.194593	-0.822178	0.767094	0.899464	1
									KEGG_GLYOXYLATE_AND_DICARBOXYLATE_METABOLISM	15	-0.276652	-0.765551	0.76626	0.899991	1
									KEGG_INOSITOL_PHOSPHATE_METABOLISM	54	-0.204542	-0.774565	0.806513	0.902635	1
									KEGG_STEROID_HORMONE_BIOSYNTHESIS	53	-0.197097	-0.783251	0.85743	0.904449	1
									KEGG_NITROGEN_METABOLISM	23	-0.238666	-0.785563	0.784314	0.917881	1
									KEGG_METABOLISM_OF_XENOBIOTICS_BY_CYTOCHROME_P450	68	-0.169169	-0.678582	0.961461	0.923806	1
									KEGG_OLFACTORY_TRANSDUCTION	375	-0.132513	-0.695588	1	0.924245	1
									KEGG_TYROSINE_METABOLISM	42	-0.213944	-0.800218	0.796875	0.925205	1
									KEGG_CARDIAC_MUSCLE_CONTRACTION	72	-0.197681	-0.789993	0.799607	0.926947	1
									KEGG_NICOTINATE_AND_NICOTINAMIDE_METABOLISM	24	-0.21661	-0.734664	0.853516	0.927536	1
									KEGG_LINOLEIC_ACID_METABOLISM	28	-0.195451	-0.70678	0.922756	0.928644	1
									KEGG_OXIDATIVE_PHOSPHORYLATION	118	0.201452	0.69251	0.812379	0.937604	1
									KEGG_ALPHA_LINOLENIC_ACID_METABOLISM	17	0.226002	0.696555	0.892857	0.942312	1
									KEGG_DRUG_METABOLISM_OTHER_ENZYMES	50	-0.189479	-0.708992	0.920668	0.942315	1
									KEGG_ECM_RECEPTOR_INTERACTION	82	0.143817	0.597985	0.996047	0.990554	1
									KEGG_STEROID_BIOSYNTHESIS	17	0.187495	0.520807	0.968379	0.992321	1
									KEGG_GLYCOSPHINGOLIPID_BIOSYNTHESIS_GANGLIO_SERIES	15	0.183675	0.521162	0.980892	1	1

## Sheet: ADIPOR2 heathy
NAME	SIZE	ES	NES	NOM p-val	FDR q-val	FWER p-val			NAME	SIZE	ES	NES	NOM p-val	FDR q-val	FWER p-val
HALLMARK_ANGIOGENESIS	35	-0.424178	-1.47241	0.0359281	0.310101	0.43			KEGG_PURINE_METABOLISM	157	0.287179	1.28817	0.0938776	0.817652	0.994
HALLMARK_OXIDATIVE_PHOSPHORYLATION	199	-0.379107	-1.36464	0.153271	0.383955	0.666			KEGG_SMALL_CELL_LUNG_CANCER	83	0.311342	1.26914	0.143141	0.831	0.995
HALLMARK_FATTY_ACID_METABOLISM	155	-0.374973	-1.49533	0.0351562	0.399194	0.389			KEGG_NICOTINATE_AND_NICOTINAMIDE_METABOLISM	24	0.375781	1.24602	0.176817	0.869842	0.998
HALLMARK_REACTIVE_OXYGEN_SPECIES_PATHWAY	49	-0.43361	-1.58398	0.0174419	0.424677	0.243			KEGG_ALANINE_ASPARTATE_AND_GLUTAMATE_METABOLISM	32	0.382771	1.29217	0.138	0.881755	0.994
HALLMARK_GLYCOLYSIS	198	-0.262659	-1.28331	0.0732177	0.444441	0.816			KEGG_PROGESTERONE_MEDIATED_OOCYTE_MATURATION	84	0.198097	0.877832	0.709091	0.924065	1
HALLMARK_PEROXISOME	101	-0.321896	-1.37588	0.0507099	0.445936	0.635			KEGG_OOCYTE_MEIOSIS	112	0.198099	0.870734	0.710425	0.924945	1
HALLMARK_HYPOXIA	198	-0.300755	-1.30135	0.105364	0.467017	0.781			KEGG_SPLICEOSOME	127	0.288155	1.16508	0.258687	0.928768	0.999
HALLMARK_XENOBIOTIC_METABOLISM	196	-0.208673	-1.02291	0.396078	0.681315	0.999			KEGG_MELANOGENESIS	101	0.187905	0.881772	0.728155	0.931585	1
HALLMARK_HEME_METABOLISM	197	-0.190763	-0.944075	0.620229	0.692367	1			KEGG_ADHERENS_JUNCTION	72	0.258266	1.08252	0.294606	0.932476	0.999
HALLMARK_UV_RESPONSE_UP	155	-0.228247	-1.04758	0.357759	0.693903	0.992			KEGG_PHOSPHATIDYLINOSITOL_SIGNALING_SYSTEM	75	0.33873	1.3203	0.113131	0.938734	0.986
HALLMARK_MYC_TARGETS_V1	198	-0.286427	-0.978794	0.47318	0.694711	1			KEGG_TYPE_II_DIABETES_MELLITUS	47	0.291798	1.18743	0.184	0.94044	0.999
HALLMARK_TGF_BETA_SIGNALING	54	-0.26932	-1.03105	0.410609	0.697177	0.999			KEGG_VASOPRESSIN_REGULATED_WATER_REABSORPTION	42	0.225319	0.885221	0.663386	0.940513	1
HALLMARK_ESTROGEN_RESPONSE_LATE	200	-0.189684	-0.929209	0.588803	0.69755	1			KEGG_ARGININE_AND_PROLINE_METABOLISM	54	0.337447	1.29883	0.117764	0.943004	0.993
HALLMARK_P53_PATHWAY	196	-0.217078	-0.986684	0.478702	0.710058	1			KEGG_VIRAL_MYOCARDITIS	70	0.222134	0.896375	0.647059	0.948392	1
HALLMARK_CHOLESTEROL_HOMEOSTASIS	73	-0.269741	-1.08923	0.288	0.715404	0.98			KEGG_UBIQUITIN_MEDIATED_PROTEOLYSIS	133	0.268842	1.17242	0.191176	0.949459	0.999
HALLMARK_PI3K_AKT_MTOR_SIGNALING	105	-0.214047	-0.94681	0.540594	0.716509	1			KEGG_TIGHT_JUNCTION	130	-0.147502	-0.689945	0.984127	0.949565	1
HALLMARK_BILE_ACID_METABOLISM	112	-0.198612	-0.906292	0.682186	0.722111	1			KEGG_PRIMARY_IMMUNODEFICIENCY	35	0.307697	1.08735	0.316872	0.951067	0.999
HALLMARK_IL2_STAT5_SIGNALING	195	-0.20632	-0.995873	0.465726	0.723154	1			KEGG_APOPTOSIS	87	0.244066	1.06789	0.347737	0.953039	1
HALLMARK_EPITHELIAL_MESENCHYMAL_TRANSITION	197	-0.243126	-1.12421	0.236948	0.730448	0.97			KEGG_GLYCOSAMINOGLYCAN_BIOSYNTHESIS_CHONDROITIN_SULFATE	22	0.253313	0.852402	0.693548	0.953228	1
HALLMARK_ADIPOGENESIS	196	-0.214967	-0.951006	0.515151	0.738677	1			KEGG_WNT_SIGNALING_PATHWAY	150	0.216639	1.05872	0.323643	0.955356	1
HALLMARK_MTORC1_SIGNALING	196	-0.258576	-1.10181	0.30814	0.73938	0.979			KEGG_GLYCEROPHOSPHOLIPID_METABOLISM	75	0.235749	0.907121	0.568507	0.95568	1
HALLMARK_PANCREAS_BETA_CELLS	39	-0.264347	-1.04803	0.374757	0.740893	0.992			KEGG_ONE_CARBON_POOL_BY_FOLATE	17	0.28914	0.886284	0.643426	0.956067	1
HALLMARK_ANDROGEN_RESPONSE	97	-0.208391	-0.879483	0.633528	0.756277	1			KEGG_HEDGEHOG_SIGNALING_PATHWAY	56	0.251172	1.00092	0.476096	0.956284	1
HALLMARK_APOPTOSIS	159	-0.232993	-1.05024	0.378151	0.790142	0.992			KEGG_BUTANOATE_METABOLISM	32	-0.211108	-0.691638	0.874743	0.958174	1
HALLMARK_NOTCH_SIGNALING	32	-0.306993	-1.12837	0.281664	0.796419	0.966			KEGG_CYTOKINE_CYTOKINE_RECEPTOR_INTERACTION	256	0.179535	0.899509	0.717439	0.958615	1
HALLMARK_PROTEIN_SECRETION	96	0.289356	1.16137	0.26499	0.811351	0.952			KEGG_JAK_STAT_SIGNALING_PATHWAY	153	0.210255	1.00826	0.426195	0.95863	1
HALLMARK_COMPLEMENT	198	-0.172348	-0.821837	0.848	0.820255	1			KEGG_NUCLEOTIDE_EXCISION_REPAIR	44	-0.178655	-0.666813	0.921456	0.958674	1
HALLMARK_APICAL_JUNCTION	197	-0.168773	-0.82975	0.879032	0.833758	1			KEGG_DILATED_CARDIOMYOPATHY	87	-0.152596	-0.645905	0.983673	0.962415	1
HALLMARK_UV_RESPONSE_DN	142	0.225877	1.00212	0.438878	0.838905	0.997			KEGG_PANTOTHENATE_AND_COA_BIOSYNTHESIS	16	0.385036	1.11289	0.308351	0.965359	0.999
HALLMARK_IL6_JAK_STAT3_SIGNALING	85	-0.279651	-1.13544	0.254335	0.86405	0.959			KEGG_ECM_RECEPTOR_INTERACTION	82	0.141849	0.622724	0.987315	0.965892	1
HALLMARK_KRAS_SIGNALING_UP	197	0.177948	0.862341	0.782178	0.867472	1			KEGG_INOSITOL_PHOSPHATE_METABOLISM	54	0.378405	1.39316	0.0826772	0.967033	0.955
HALLMARK_HEDGEHOG_SIGNALING	35	0.339671	1.11088	0.331263	0.869822	0.975			KEGG_GLYCEROLIPID_METABOLISM	48	-0.189366	-0.69272	0.909962	0.967311	1
HALLMARK_UNFOLDED_PROTEIN_RESPONSE	113	0.216391	0.882603	0.632887	0.871352	1			KEGG_PANCREATIC_CANCER	68	0.266705	1.10177	0.283203	0.970279	0.999
HALLMARK_MYC_TARGETS_V2	58	0.325806	1.07573	0.376258	0.876854	0.988			KEGG_GNRH_SIGNALING_PATHWAY	99	-0.138319	-0.609505	0.996086	0.970916	1
HALLMARK_ALLOGRAFT_REJECTION	196	0.185345	0.83009	0.757515	0.887561	1			KEGG_VASCULAR_SMOOTH_MUSCLE_CONTRACTION	111	0.144803	0.676401	0.995951	0.971714	1
HALLMARK_KRAS_SIGNALING_DN	192	0.205199	1.01381	0.434	0.889714	0.996			KEGG_RNA_DEGRADATION	58	0.228326	0.908202	0.62449	0.972859	1
HALLMARK_INTERFERON_ALPHA_RESPONSE	97	0.291854	0.793885	0.654511	0.91036	1			KEGG_HYPERTROPHIC_CARDIOMYOPATHY_HCM	80	-0.160866	-0.6971	0.962598	0.973719	1
HALLMARK_APICAL_SURFACE	43	0.228993	0.886223	0.687243	0.923184	1			KEGG_GRAFT_VERSUS_HOST_DISEASE	40	0.195401	0.653904	0.876543	0.974703	1
HALLMARK_MITOTIC_SPINDLE	195	0.240544	1.03069	0.410609	0.929584	0.995			KEGG_NEUROACTIVE_LIGAND_RECEPTOR_INTERACTION	266	0.208961	1.09096	0.236786	0.975865	0.999
HALLMARK_DNA_REPAIR	147	0.209138	0.930429	0.568932	0.929917	0.999			KEGG_LONG_TERM_DEPRESSION	68	0.155083	0.628765	0.982107	0.975888	1
HALLMARK_INFLAMMATORY_RESPONSE	199	0.269214	1.17634	0.218147	0.935816	0.944			KEGG_ALLOGRAFT_REJECTION	37	0.201545	0.685339	0.895397	0.97732	1
HALLMARK_TNFA_SIGNALING_VIA_NFKB	196	-0.196819	-0.717503	0.784232	0.94011	1			KEGG_TYROSINE_METABOLISM	42	0.361475	1.36236	0.0810277	0.978539	0.973
HALLMARK_E2F_TARGETS	196	0.216083	0.950076	0.518293	0.942318	0.999			KEGG_MELANOMA	69	-0.189761	-0.828	0.823301	0.97883	1
HALLMARK_COAGULATION	137	-0.145332	-0.649808	0.986111	0.957229	1			KEGG_GAP_JUNCTION	90	-0.165155	-0.70227	0.943775	0.97963	1
HALLMARK_WNT_BETA_CATENIN_SIGNALING	42	0.180722	0.628093	0.95	0.968885	1			KEGG_SNARE_INTERACTIONS_IN_VESICULAR_TRANSPORT	38	0.27997	1.13053	0.2393	0.981966	0.999
HALLMARK_INTERFERON_GAMMA_RESPONSE	200	0.266971	0.88932	0.561798	0.983981	1			KEGG_RNA_POLYMERASE	28	0.303538	0.962881	0.516194	0.984002	1
HALLMARK_G2M_CHECKPOINT	196	0.2811	1.28622	0.0907298	1	0.824			KEGG_FRUCTOSE_AND_MANNOSE_METABOLISM	34	-0.218842	-0.708248	0.831683	0.984218	1
HALLMARK_SPERMATOGENESIS	133	0.252543	1.22776	0.0916179	1	0.903			KEGG_ASTHMA	30	-0.208949	-0.717318	0.858283	0.984648	1
HALLMARK_ESTROGEN_RESPONSE_EARLY	197	0.245364	1.1771	0.156977	1	0.944			KEGG_NOD_LIKE_RECEPTOR_SIGNALING_PATHWAY	62	-0.215669	-0.83121	0.739623	0.984811	1
HALLMARK_MYOGENESIS	198	0.140393	0.663501	1	1	1			KEGG_PPAR_SIGNALING_PATHWAY	67	0.157976	0.691127	0.97463	0.986158	1
									KEGG_ABC_TRANSPORTERS	44	-0.222912	-0.817807	0.765166	0.986712	1
									KEGG_INSULIN_SIGNALING_PATHWAY	134	0.216233	1.00848	0.432377	0.987036	1
									KEGG_NON_SMALL_CELL_LUNG_CANCER	53	0.208737	0.829589	0.750511	0.989347	1
									KEGG_MAPK_SIGNALING_PATHWAY	263	0.188982	0.924537	0.629857	0.989562	1
									KEGG_RIG_I_LIKE_RECEPTOR_SIGNALING_PATHWAY	70	0.276819	1.1403	0.218107	0.990109	0.999
									KEGG_COMPLEMENT_AND_COAGULATION_CASCADES	68	-0.186901	-0.721541	0.886	0.99046	1
									KEGG_ALDOSTERONE_REGULATED_SODIUM_REABSORPTION	42	0.325894	1.19011	0.211045	0.991592	0.999
									KEGG_CHRONIC_MYELOID_LEUKEMIA	71	0.222587	0.916404	0.601202	0.991802	1
									KEGG_STEROID_HORMONE_BIOSYNTHESIS	53	0.221355	0.908719	0.632812	0.992507	1
									KEGG_CHEMOKINE_SIGNALING_PATHWAY	184	-0.176112	-0.832517	0.818519	0.995159	1
									KEGG_PHENYLALANINE_METABOLISM	18	0.266022	0.819454	0.711799	0.995169	1
									KEGG_FC_EPSILON_RI_SIGNALING_PATHWAY	78	0.238532	1.01438	0.428858	0.997094	1
									KEGG_TYPE_I_DIABETES_MELLITUS	43	0.194833	0.691739	0.88125	0.999676	1
									KEGG_HISTIDINE_METABOLISM	29	0.437258	1.475	0.0319361	1	0.859
									KEGG_HOMOLOGOUS_RECOMBINATION	28	0.436768	1.441	0.072	1	0.911
									KEGG_SELENOAMINO_ACID_METABOLISM	26	0.466281	1.40757	0.108652	1	0.946
									KEGG_CELL_ADHESION_MOLECULES_CAMS	130	0.309118	1.40082	0.0244399	1	0.949
									KEGG_ADIPOCYTOKINE_SIGNALING_PATHWAY	67	0.319464	1.33153	0.0630081	1	0.984
									KEGG_PYRIMIDINE_METABOLISM	96	0.283263	1.20262	0.175258	1	0.999
									KEGG_NATURAL_KILLER_CELL_MEDIATED_CYTOTOXICITY	132	0.247949	1.11513	0.258064	1	0.999
									KEGG_CYTOSOLIC_DNA_SENSING_PATHWAY	54	0.274633	1.02334	0.398721	1	1
									KEGG_T_CELL_RECEPTOR_SIGNALING_PATHWAY	107	0.231602	1.02326	0.418972	1	1
									KEGG_CALCIUM_SIGNALING_PATHWAY	176	0.206584	1.01957	0.398821	1	1
									KEGG_SPHINGOLIPID_METABOLISM	39	0.25558	0.979436	0.465116	1	1
									KEGG_PATHWAYS_IN_CANCER	320	0.190847	0.966354	0.527273	1	1
									KEGG_AMINOACYL_TRNA_BIOSYNTHESIS	41	0.301226	0.963818	0.495127	1	1
									KEGG_CELL_CYCLE	122	0.220359	0.933632	0.573705	1	1
									KEGG_BASAL_CELL_CARCINOMA	55	0.223958	0.929416	0.59919	1	1
									KEGG_BETA_ALANINE_METABOLISM	22	0.297719	0.928486	0.55642	1	1
									KEGG_PROSTATE_CANCER	87	0.211546	0.927968	0.582353	1	1
									KEGG_HEMATOPOIETIC_CELL_LINEAGE	86	0.186321	0.801844	0.828283	1	1
									KEGG_ARRHYTHMOGENIC_RIGHT_VENTRICULAR_CARDIOMYOPATHY_ARVC	74	0.181012	0.792725	0.865878	1	1
									KEGG_GLYCINE_SERINE_AND_THREONINE_METABOLISM	31	0.213814	0.78317	0.828974	1	1
									KEGG_GLYCOSPHINGOLIPID_BIOSYNTHESIS_LACTO_AND_NEOLACTO_SERIES	25	0.228262	0.770456	0.823171	1	1
									KEGG_GLIOMA	64	0.172718	0.746777	0.926357	1	1
									KEGG_DNA_REPLICATION	36	0.206072	0.735361	0.875	1	1
									KEGG_PRIMARY_BILE_ACID_BIOSYNTHESIS	16	0.235853	0.715611	0.850688	1	1
									KEGG_AUTOIMMUNE_THYROID_DISEASE	50	0.185952	0.709734	0.904082	1	1
									KEGG_ANTIGEN_PROCESSING_AND_PRESENTATION	86	0.17821	0.705241	0.892495	1	1
									KEGG_DRUG_METABOLISM_CYTOCHROME_P450	71	0.163631	0.702728	0.963563	1	1
									KEGG_VALINE_LEUCINE_AND_ISOLEUCINE_DEGRADATION	42	0.209773	0.693008	0.854508	1	1
									KEGG_RIBOSOME	88	-0.56275	-1.54757	0.0752033	1	0.746
									KEGG_CITRATE_CYCLE_TCA_CYCLE	31	-0.519865	-1.49495	0.0684105	1	0.844
									KEGG_OXIDATIVE_PHOSPHORYLATION	118	-0.422526	-1.40175	0.138277	1	0.966
									KEGG_FATTY_ACID_METABOLISM	39	-0.420694	-1.40161	0.0821918	1	0.966
									KEGG_DORSO_VENTRAL_AXIS_FORMATION	24	-0.420114	-1.37742	0.092803	1	0.978
									KEGG_BIOSYNTHESIS_OF_UNSATURATED_FATTY_ACIDS	21	-0.438258	-1.32825	0.108571	1	0.991
									KEGG_PROTEASOME	46	-0.420111	-1.30219	0.209256	1	0.996
									KEGG_PORPHYRIN_AND_CHLOROPHYLL_METABOLISM	40	-0.352181	-1.28846	0.117871	1	0.996
									KEGG_ALZHEIMERS_DISEASE	158	-0.346117	-1.28633	0.188912	1	0.996
									KEGG_PARKINSONS_DISEASE	114	-0.381707	-1.26621	0.232794	1	0.997
									KEGG_VIBRIO_CHOLERAE_INFECTION	54	-0.342038	-1.2499	0.188605	1	0.998
									KEGG_NOTCH_SIGNALING_PATHWAY	47	-0.316185	-1.2482	0.138	1	0.998
									KEGG_PROXIMAL_TUBULE_BICARBONATE_RECLAMATION	23	-0.355598	-1.17606	0.236473	1	1
									KEGG_PATHOGENIC_ESCHERICHIA_COLI_INFECTION	56	-0.324303	-1.16103	0.269461	1	1
									KEGG_REGULATION_OF_AUTOPHAGY	34	-0.333343	-1.14955	0.255361	1	1
									KEGG_BASAL_TRANSCRIPTION_FACTORS	32	-0.337109	-1.14213	0.291837	1	1
									KEGG_EPITHELIAL_CELL_SIGNALING_IN_HELICOBACTER_PYLORI_INFECTION	68	-0.29173	-1.12189	0.288538	1	1
									KEGG_NEUROTROPHIN_SIGNALING_PATHWAY	125	-0.246832	-1.12159	0.234375	1	1
									KEGG_PENTOSE_PHOSPHATE_PATHWAY	27	-0.37547	-1.11828	0.308285	1	1
									KEGG_VEGF_SIGNALING_PATHWAY	74	-0.265129	-1.10944	0.253465	1	1
									KEGG_COLORECTAL_CANCER	60	-0.274489	-1.09915	0.313765	1	1
									KEGG_HUNTINGTONS_DISEASE	170	-0.289242	-1.08841	0.362173	1	1
									KEGG_ALPHA_LINOLENIC_ACID_METABOLISM	17	-0.383804	-1.07542	0.350495	1	1
									KEGG_GLYOXYLATE_AND_DICARBOXYLATE_METABOLISM	15	-0.366749	-1.07377	0.361829	1	1
									KEGG_FC_GAMMA_R_MEDIATED_PHAGOCYTOSIS	94	-0.249633	-1.06984	0.35503	1	1
									KEGG_MTOR_SIGNALING_PATHWAY	51	-0.264049	-1.06911	0.344488	1	1
									KEGG_GALACTOSE_METABOLISM	25	-0.311209	-1.06902	0.350701	1	1
									KEGG_RENAL_CELL_CARCINOMA	68	-0.272152	-1.06287	0.360236	1	1
									KEGG_PYRUVATE_METABOLISM	40	-0.32168	-1.06129	0.391473	1	1
									KEGG_GLYCOSAMINOGLYCAN_DEGRADATION	20	-0.354794	-1.06029	0.388889	1	1
									KEGG_ENDOCYTOSIS	178	-0.228148	-1.0567	0.335271	1	1
									KEGG_CARDIAC_MUSCLE_CONTRACTION	72	-0.274476	-1.04725	0.415686	1	1
									KEGG_P53_SIGNALING_PATHWAY	63	-0.246914	-1.03617	0.36811	1	1
									KEGG_DRUG_METABOLISM_OTHER_ENZYMES	50	-0.265385	-1.0328	0.378218	1	1
									KEGG_TRYPTOPHAN_METABOLISM	39	-0.277945	-1.03186	0.416667	1	1
									KEGG_N_GLYCAN_BIOSYNTHESIS	44	-0.268536	-1.02926	0.402697	1	1
									KEGG_GLYCOSPHINGOLIPID_BIOSYNTHESIS_GANGLIO_SERIES	15	-0.350918	-1.02051	0.429907	1	1
									KEGG_ERBB_SIGNALING_PATHWAY	86	-0.228589	-1.02024	0.413793	1	1
									KEGG_AMINO_SUGAR_AND_NUCLEOTIDE_SUGAR_METABOLISM	44	-0.282084	-1.01941	0.435606	1	1
									KEGG_PEROXISOME	77	-0.237599	-1.01722	0.408451	1	1
									KEGG_LYSINE_DEGRADATION	44	-0.279088	-1.00051	0.438697	1	1
									KEGG_PENTOSE_AND_GLUCURONATE_INTERCONVERSIONS	27	-0.293555	-0.993395	0.459082	1	1
									KEGG_B_CELL_RECEPTOR_SIGNALING_PATHWAY	75	-0.235192	-0.991429	0.485265	1	1
									KEGG_LINOLEIC_ACID_METABOLISM	28	-0.301524	-0.98327	0.469185	1	1
									KEGG_LYSOSOME	119	-0.237871	-0.976569	0.474088	1	1
									KEGG_RIBOFLAVIN_METABOLISM	16	-0.339183	-0.976017	0.478346	1	1
									KEGG_RETINOL_METABOLISM	61	-0.238794	-0.97404	0.505682	1	1
									KEGG_O_GLYCAN_BIOSYNTHESIS	29	-0.282676	-0.970294	0.480573	1	1
									KEGG_PROTEIN_EXPORT	24	-0.359608	-0.958118	0.496855	1	1
									KEGG_GLYCOSAMINOGLYCAN_BIOSYNTHESIS_HEPARAN_SULFATE	25	-0.280049	-0.948833	0.53167	1	1
									KEGG_NITROGEN_METABOLISM	23	-0.301813	-0.936753	0.534791	1	1
									KEGG_ARACHIDONIC_ACID_METABOLISM	56	-0.233325	-0.933009	0.583012	1	1
									KEGG_TGF_BETA_SIGNALING_PATHWAY	83	-0.215718	-0.930955	0.587084	1	1
									KEGG_STEROID_BIOSYNTHESIS	17	-0.331529	-0.930241	0.54898	1	1
									KEGG_OTHER_GLYCAN_DEGRADATION	16	-0.320692	-0.919428	0.572505	1	1
									KEGG_GLYCOLYSIS_GLUCONEOGENESIS	62	-0.249523	-0.913043	0.571705	1	1
									KEGG_LEUKOCYTE_TRANSENDOTHELIAL_MIGRATION	113	-0.190565	-0.897691	0.706827	1	1
									KEGG_BLADDER_CANCER	41	-0.243694	-0.890522	0.580583	1	1
									KEGG_PROPANOATE_METABOLISM	33	-0.27144	-0.889423	0.618321	1	1
									KEGG_ETHER_LIPID_METABOLISM	32	-0.264203	-0.886391	0.591085	1	1
									KEGG_THYROID_CANCER	29	-0.255902	-0.880871	0.626204	1	1
									KEGG_AMYOTROPHIC_LATERAL_SCLEROSIS_ALS	53	-0.224208	-0.880853	0.669903	1	1
									KEGG_STARCH_AND_SUCROSE_METABOLISM	49	-0.21893	-0.875809	0.696538	1	1
									KEGG_FOCAL_ADHESION	194	-0.17387	-0.873273	0.805714	1	1
									KEGG_ACUTE_MYELOID_LEUKEMIA	56	-0.218059	-0.870975	0.69899	1	1
									KEGG_ASCORBATE_AND_ALDARATE_METABOLISM	24	-0.274446	-0.863526	0.654959	1	1
									KEGG_BASE_EXCISION_REPAIR	33	-0.250693	-0.86045	0.65286	1	1
									KEGG_PRION_DISEASES	34	-0.249316	-0.853026	0.692453	1	1
									KEGG_MISMATCH_REPAIR	23	-0.24992	-0.850648	0.737052	1	1
									KEGG_GLUTATHIONE_METABOLISM	50	-0.224831	-0.847693	0.685259	1	1
									KEGG_TOLL_LIKE_RECEPTOR_SIGNALING_PATHWAY	101	-0.1951	-0.840016	0.730845	1	1
									KEGG_MATURITY_ONSET_DIABETES_OF_THE_YOUNG	24	-0.25668	-0.839139	0.679487	1	1
									KEGG_REGULATION_OF_ACTIN_CYTOSKELETON	209	-0.170319	-0.835445	0.84493	1	1
									KEGG_OLFACTORY_TRANSDUCTION	375	-0.157012	-0.801981	0.912802	1	1
									KEGG_ENDOMETRIAL_CANCER	51	-0.193313	-0.798265	0.826962	1	1
									KEGG_RENIN_ANGIOTENSIN_SYSTEM	17	-0.247452	-0.792425	0.765625	1	1
									KEGG_TASTE_TRANSDUCTION	50	-0.203669	-0.774627	0.820926	1	1
									KEGG_GLYCOSYLPHOSPHATIDYLINOSITOL_GPI_ANCHOR_BIOSYNTHESIS	22	-0.23649	-0.760953	0.792757	1	1
									KEGG_LEISHMANIA_INFECTION	69	-0.201464	-0.756566	0.843496	1	1
									KEGG_CYSTEINE_AND_METHIONINE_METABOLISM	34	-0.223168	-0.742976	0.821218	1	1
									KEGG_AXON_GUIDANCE	128	-0.164188	-0.728222	0.934524	1	1
									KEGG_INTESTINAL_IMMUNE_NETWORK_FOR_IGA_PRODUCTION	48	-0.194382	-0.726075	0.875954	1	1
									KEGG_LONG_TERM_POTENTIATION	68	-0.175855	-0.726007	0.936475	1	1
									KEGG_SYSTEMIC_LUPUS_ERYTHEMATOSUS	127	-0.171448	-0.722059	0.900971	1	1
									KEGG_METABOLISM_OF_XENOBIOTICS_BY_CYTOCHROME_P450	68	-0.171756	-0.721669	0.928433	1	1

## Sheet: ADIPOR2 CRC
NAME	SIZE	ES	NES	NOM p-val	FDR q-val	FWER p-val			NAME	SIZE	ES	NES	NOM p-val	FDR q-val	FWER p-val
HALLMARK_PROTEIN_SECRETION	96	-0.402066	-1.63208	0.00994036	0.136064	0.186			KEGG_SNARE_INTERACTIONS_IN_VESICULAR_TRANSPORT	38	0.319078	1.20619	0.200772	0.448157	0.999
HALLMARK_MYC_TARGETS_V1	198	-0.404818	-1.43913	0.114662	0.257603	0.49			KEGG_OOCYTE_MEIOSIS	112	0.273625	1.20943	0.148077	0.450145	0.999
HALLMARK_PEROXISOME	101	-0.285237	-1.24412	0.13215	0.278565	0.848			KEGG_SPLICEOSOME	127	0.28932	1.23118	0.156673	0.450754	0.999
HALLMARK_E2F_TARGETS	196	-0.292116	-1.31204	0.100386	0.286923	0.748			KEGG_RIBOFLAVIN_METABOLISM	16	0.412354	1.22609	0.21	0.452438	0.999
HALLMARK_FATTY_ACID_METABOLISM	155	-0.304761	-1.26645	0.128906	0.296536	0.821			KEGG_AMYOTROPHIC_LATERAL_SCLEROSIS_ALS	53	0.327086	1.24014	0.17357	0.453452	0.998
HALLMARK_ADIPOGENESIS	196	-0.257013	-1.15418	0.206827	0.299242	0.931			KEGG_GLYCOSAMINOGLYCAN_BIOSYNTHESIS_HEPARAN_SULFATE	25	0.360378	1.17917	0.247059	0.455396	1
HALLMARK_G2M_CHECKPOINT	196	-0.257683	-1.19504	0.169697	0.312485	0.892			KEGG_ALANINE_ASPARTATE_AND_GLUTAMATE_METABOLISM	32	0.334966	1.16741	0.268145	0.455906	1
HALLMARK_ANDROGEN_RESPONSE	97	-0.284572	-1.16413	0.239651	0.320335	0.919			KEGG_MAPK_SIGNALING_PATHWAY	263	0.249214	1.21996	0.11359	0.456406	0.999
HALLMARK_OXIDATIVE_PHOSPHORYLATION	199	-0.321091	-1.11875	0.346228	0.3245	0.956			KEGG_NEUROACTIVE_LIGAND_RECEPTOR_INTERACTION	266	0.248959	1.17429	0.173362	0.45748	1
HALLMARK_MTORC1_SIGNALING	196	-0.285633	-1.31711	0.0843373	0.371035	0.737			KEGG_DILATED_CARDIOMYOPATHY	87	0.263638	1.17002	0.178571	0.458471	1
HALLMARK_IL2_STAT5_SIGNALING	195	-0.219509	-1.04591	0.353712	0.412117	0.988			KEGG_NEUROTROPHIN_SIGNALING_PATHWAY	125	0.290433	1.20977	0.186047	0.458568	0.999
HALLMARK_SPERMATOGENESIS	133	-0.205517	-0.975646	0.523622	0.503449	0.995			KEGG_NOTCH_SIGNALING_PATHWAY	47	0.299816	1.23219	0.117172	0.458802	0.999
HALLMARK_MYC_TARGETS_V2	58	0.35223	1.16449	0.306748	0.530266	0.943			KEGG_SMALL_CELL_LUNG_CANCER	83	0.282844	1.18116	0.197556	0.459485	1
HALLMARK_UNFOLDED_PROTEIN_RESPONSE	113	0.280177	1.17235	0.208068	0.546817	0.934			KEGG_NATURAL_KILLER_CELL_MEDIATED_CYTOTOXICITY	132	0.2805	1.24262	0.118012	0.45949	0.996
HALLMARK_MYOGENESIS	198	0.242618	1.18317	0.134438	0.562093	0.923			KEGG_NON_SMALL_CELL_LUNG_CANCER	53	0.318619	1.18353	0.215139	0.462547	1
HALLMARK_HEME_METABOLISM	197	0.237931	1.1395	0.197605	0.564575	0.957			KEGG_CHEMOKINE_SIGNALING_PATHWAY	184	0.277153	1.21242	0.170385	0.462625	0.999
HALLMARK_EPITHELIAL_MESENCHYMAL_TRANSITION	197	0.239402	1.11115	0.26779	0.572374	0.976			KEGG_SELENOAMINO_ACID_METABOLISM	26	0.343033	1.1864	0.197211	0.464953	1
HALLMARK_HYPOXIA	198	0.249775	1.09848	0.303327	0.572394	0.983			KEGG_REGULATION_OF_ACTIN_CYTOSKELETON	209	0.260974	1.18883	0.162745	0.468218	1
HALLMARK_HEDGEHOG_SIGNALING	35	0.29898	1.08273	0.353659	0.58135	0.985			KEGG_VEGF_SIGNALING_PATHWAY	74	0.323218	1.24376	0.16047	0.468238	0.996
HALLMARK_ESTROGEN_RESPONSE_EARLY	197	0.230995	1.1143	0.215139	0.598809	0.973			KEGG_PYRIMIDINE_METABOLISM	96	0.29569	1.24822	0.163107	0.468722	0.996
HALLMARK_CHOLESTEROL_HOMEOSTASIS	73	0.30841	1.18586	0.201835	0.605988	0.921			KEGG_GLYCOSAMINOGLYCAN_DEGRADATION	20	0.400815	1.15652	0.277467	0.470039	1
HALLMARK_MITOTIC_SPINDLE	195	0.231174	1.05982	0.32998	0.608994	0.99			KEGG_VIBRIO_CHOLERAE_INFECTION	54	0.359087	1.19033	0.266932	0.474142	1
HALLMARK_APOPTOSIS	159	-0.189397	-0.880179	0.703854	0.649666	1			KEGG_MELANOGENESIS	101	0.289916	1.25124	0.121094	0.474342	0.996
HALLMARK_KRAS_SIGNALING_DN	192	0.246978	1.18803	0.150289	0.661033	0.92			KEGG_PURINE_METABOLISM	157	0.279765	1.25286	0.133333	0.483152	0.996
HALLMARK_NOTCH_SIGNALING	32	0.339518	1.18863	0.248936	0.732863	0.92			KEGG_RIG_I_LIKE_RECEPTOR_SIGNALING_PATHWAY	70	0.280758	1.14573	0.248927	0.484773	1
HALLMARK_DNA_REPAIR	147	0.236578	1.00436	0.441423	0.733313	0.997			KEGG_GLUTATHIONE_METABOLISM	50	0.315029	1.1391	0.263473	0.491775	1
HALLMARK_REACTIVE_OXYGEN_SPECIES_PATHWAY	49	0.268713	0.984227	0.48583	0.756916	0.997			KEGG_LEUKOCYTE_TRANSENDOTHELIAL_MIGRATION	113	0.26043	1.11993	0.25	0.492079	1
HALLMARK_P53_PATHWAY	196	0.266542	1.22447	0.133205	0.774923	0.881			KEGG_EPITHELIAL_CELL_SIGNALING_IN_HELICOBACTER_PYLORI_INFECTION	68	0.342642	1.25337	0.19802	0.4954	0.996
HALLMARK_COAGULATION	137	0.269418	1.19445	0.159774	0.799172	0.916			KEGG_COLORECTAL_CANCER	60	0.284508	1.12043	0.262846	0.498412	1
HALLMARK_TGF_BETA_SIGNALING	54	0.32403	1.27709	0.123552	0.818174	0.817			KEGG_ACUTE_MYELOID_LEUKEMIA	56	0.346542	1.29283	0.146341	0.501367	0.994
HALLMARK_INFLAMMATORY_RESPONSE	199	0.333096	1.36415	0.0990654	0.82795	0.664			KEGG_TOLL_LIKE_RECEPTOR_SIGNALING_PATHWAY	101	0.277406	1.12285	0.278455	0.501638	1
HALLMARK_COMPLEMENT	198	0.206184	0.933926	0.551331	0.874041	0.997			KEGG_JAK_STAT_SIGNALING_PATHWAY	153	0.244296	1.12945	0.230769	0.50334	1
HALLMARK_TNFA_SIGNALING_VIA_NFKB	196	0.231051	0.849992	0.59309	0.874616	0.999			KEGG_HOMOLOGOUS_RECOMBINATION	28	0.324927	1.1255	0.264033	0.504272	1
HALLMARK_APICAL_SURFACE	43	0.320718	1.22863	0.179732	0.885181	0.877			KEGG_ERBB_SIGNALING_PATHWAY	86	0.30948	1.26624	0.141491	0.5067	0.996
HALLMARK_UV_RESPONSE_DN	142	0.204562	0.904555	0.633333	0.891559	0.999			KEGG_FOCAL_ADHESION	194	0.226851	1.09477	0.256262	0.508557	1
HALLMARK_BILE_ACID_METABOLISM	112	0.181215	0.810496	0.856581	0.902888	1			KEGG_HEDGEHOG_SIGNALING_PATHWAY	56	0.305901	1.25365	0.136187	0.509049	0.996
HALLMARK_KRAS_SIGNALING_UP	197	0.178836	0.850434	0.796117	0.904052	0.999			KEGG_ARRHYTHMOGENIC_RIGHT_VENTRICULAR_CARDIOMYOPATHY_ARVC	74	0.254936	1.0958	0.289796	0.513373	1
HALLMARK_PI3K_AKT_MTOR_SIGNALING	105	0.288771	1.29841	0.076	0.911613	0.79			KEGG_CELL_ADHESION_MOLECULES_CAMS	130	0.307708	1.29444	0.122363	0.514473	0.994
HALLMARK_GLYCOLYSIS	198	0.190668	0.884063	0.694387	0.914777	0.999			KEGG_GLYCEROPHOSPHOLIPID_METABOLISM	75	0.305865	1.26946	0.113503	0.514625	0.996
HALLMARK_ALLOGRAFT_REJECTION	196	0.180756	0.817544	0.780534	0.917849	1			KEGG_LYSINE_DEGRADATION	44	0.30163	1.08745	0.329293	0.516777	1
HALLMARK_ESTROGEN_RESPONSE_LATE	200	0.185342	0.906752	0.661479	0.922407	0.999			KEGG_GLYCOSPHINGOLIPID_BIOSYNTHESIS_GANGLIO_SERIES	15	0.388448	1.09727	0.333996	0.517496	1
HALLMARK_XENOBIOTIC_METABOLISM	196	0.172142	0.850469	0.832653	0.936303	0.999			KEGG_PROTEASOME	46	0.32786	1.0799	0.359026	0.518552	1
HALLMARK_WNT_BETA_CATENIN_SIGNALING	42	0.226781	0.858093	0.728346	0.951527	0.999			KEGG_PATHWAYS_IN_CANCER	320	0.248498	1.2549	0.0720165	0.521024	0.996
HALLMARK_IL6_JAK_STAT3_SIGNALING	85	0.190643	0.761449	0.824663	0.961105	1			KEGG_PROGESTERONE_MEDIATED_OOCYTE_MATURATION	84	0.306788	1.2984	0.0921305	0.521622	0.994
HALLMARK_INTERFERON_GAMMA_RESPONSE	200	0.246191	0.732221	0.682186	0.971791	1			KEGG_INOSITOL_PHOSPHATE_METABOLISM	54	0.285971	1.09843	0.318898	0.522554	1
HALLMARK_ANGIOGENESIS	35	0.159594	0.549193	0.986248	0.986863	1			KEGG_PANCREATIC_CANCER	68	0.326032	1.27252	0.137667	0.522903	0.996
HALLMARK_APICAL_JUNCTION	197	0.334396	1.49224	0.0117647	1	0.423			KEGG_LONG_TERM_POTENTIATION	68	0.279504	1.1009	0.287619	0.524748	1
HALLMARK_UV_RESPONSE_UP	155	0.307411	1.39531	0.044898	1	0.61			KEGG_VASCULAR_SMOOTH_MUSCLE_CONTRACTION	111	0.248747	1.07995	0.327138	0.525463	1
HALLMARK_PANCREAS_BETA_CELLS	39	0.177847	0.661604	0.947471	1	1			KEGG_LEISHMANIA_INFECTION	69	0.364042	1.31203	0.178862	0.525959	0.988
HALLMARK_INTERFERON_ALPHA_RESPONSE	97	0.234466	0.5908	0.788845	1	1			KEGG_GNRH_SIGNALING_PATHWAY	99	0.314554	1.30424	0.101961	0.526044	0.99
									KEGG_GLIOMA	64	0.337435	1.27497	0.0989899	0.534314	0.995
									KEGG_RENIN_ANGIOTENSIN_SYSTEM	17	0.452359	1.31675	0.120163	0.534987	0.988
									KEGG_MTOR_SIGNALING_PATHWAY	51	0.271945	1.06055	0.348708	0.538347	1
									KEGG_MELANOMA	69	0.263489	1.06705	0.341223	0.538693	1
									KEGG_WNT_SIGNALING_PATHWAY	150	0.280068	1.32231	0.0518962	0.540179	0.983
									KEGG_DRUG_METABOLISM_OTHER_ENZYMES	50	0.282923	1.06243	0.376	0.541796	1
									KEGG_SYSTEMIC_LUPUS_ERYTHEMATOSUS	127	0.257466	1.05077	0.359244	0.55181	1
									KEGG_SPHINGOLIPID_METABOLISM	39	0.371246	1.33363	0.108481	0.559401	0.981
									KEGG_T_CELL_RECEPTOR_SIGNALING_PATHWAY	107	0.316478	1.32266	0.0936864	0.563824	0.983
									KEGG_TYROSINE_METABOLISM	42	0.281752	1.04052	0.386412	0.56717	1
									KEGG_PRION_DISEASES	34	0.298687	1.02863	0.406427	0.571332	1
									KEGG_HYPERTROPHIC_CARDIOMYOPATHY_HCM	80	0.230343	1.0295	0.393443	0.576487	1
									KEGG_VIRAL_MYOCARDITIS	70	0.374794	1.33629	0.13843	0.577859	0.979
									KEGG_CHRONIC_MYELOID_LEUKEMIA	71	0.266882	1.03098	0.387097	0.580394	1
									KEGG_STEROID_HORMONE_BIOSYNTHESIS	53	0.251042	1.02093	0.408998	0.581504	1
									KEGG_ENDOCYTOSIS	178	0.299725	1.33855	0.0677291	0.601526	0.979
									KEGG_PATHOGENIC_ESCHERICHIA_COLI_INFECTION	56	0.287239	1.00749	0.426615	0.603349	1
									KEGG_TASTE_TRANSDUCTION	50	0.340267	1.40036	0.0436508	0.616098	0.934
									KEGG_ABC_TRANSPORTERS	44	0.252519	0.997588	0.458418	0.617455	1
									KEGG_ADHERENS_JUNCTION	72	0.332249	1.35122	0.0686275	0.626498	0.971
									KEGG_PHOSPHATIDYLINOSITOL_SIGNALING_SYSTEM	75	0.342144	1.34055	0.098	0.627868	0.979
									KEGG_OTHER_GLYCAN_DEGRADATION	16	0.477205	1.35938	0.100379	0.633949	0.965
									KEGG_PROSTATE_CANCER	87	0.344167	1.4211	0.03	0.645082	0.921
									KEGG_BASAL_CELL_CARCINOMA	55	0.356829	1.37819	0.0650407	0.648957	0.954
									KEGG_APOPTOSIS	87	0.338423	1.40404	0.0566802	0.653857	0.93
									KEGG_FC_EPSILON_RI_SIGNALING_PATHWAY	78	0.33992	1.36308	0.0881148	0.66285	0.964
									KEGG_BETA_ALANINE_METABOLISM	22	-0.372012	-1.15814	0.274949	0.665404	0.998
									KEGG_PYRUVATE_METABOLISM	40	-0.325478	-1.12458	0.300613	0.666365	0.999
									KEGG_NUCLEOTIDE_EXCISION_REPAIR	44	-0.319676	-1.13513	0.303393	0.667605	0.999
									KEGG_CYSTEINE_AND_METHIONINE_METABOLISM	34	-0.414747	-1.44715	0.0595238	0.674359	0.898
									KEGG_AXON_GUIDANCE	128	0.221382	0.967623	0.506303	0.678444	1
									KEGG_STARCH_AND_SUCROSE_METABOLISM	49	-0.313704	-1.10879	0.305284	0.680065	0.999
									KEGG_CARDIAC_MUSCLE_CONTRACTION	72	-0.283617	-1.14144	0.262745	0.682043	0.999
									KEGG_FRUCTOSE_AND_MANNOSE_METABOLISM	34	0.443974	1.42824	0.0777989	0.682505	0.916
									KEGG_FC_GAMMA_R_MEDIATED_PHAGOCYTOSIS	94	0.368177	1.44262	0.0527344	0.695062	0.902
									KEGG_NOD_LIKE_RECEPTOR_SIGNALING_PATHWAY	62	0.255877	0.955612	0.497006	0.696915	1
									KEGG_GLYCEROLIPID_METABOLISM	48	0.240941	0.948113	0.55	0.698537	1
									KEGG_TIGHT_JUNCTION	130	0.209411	0.950753	0.558824	0.699905	1
									KEGG_TGF_BETA_SIGNALING_PATHWAY	83	-0.259905	-1.15822	0.190184	0.702223	0.998
									KEGG_FATTY_ACID_METABOLISM	39	-0.341164	-1.16817	0.251029	0.710344	0.998
									KEGG_CITRATE_CYCLE_TCA_CYCLE	31	-0.468148	-1.48358	0.0686071	0.712734	0.848
									KEGG_OXIDATIVE_PHOSPHORYLATION	118	-0.312014	-1.08485	0.365854	0.718367	1
									KEGG_BASAL_TRANSCRIPTION_FACTORS	32	-0.392748	-1.39972	0.0775194	0.727693	0.938
									KEGG_ASTHMA	30	0.339691	0.930523	0.518908	0.730555	1
									KEGG_GAP_JUNCTION	90	0.218142	0.921134	0.583658	0.736112	1
									KEGG_PENTOSE_PHOSPHATE_PATHWAY	27	0.308014	0.916812	0.555118	0.737929	1
									KEGG_ALDOSTERONE_REGULATED_SODIUM_REABSORPTION	42	0.251162	0.923639	0.544555	0.738594	1
									KEGG_PARKINSONS_DISEASE	114	-0.329692	-1.17091	0.275654	0.745784	0.997
									KEGG_ADIPOCYTOKINE_SIGNALING_PATHWAY	67	0.338082	1.45044	0.0210084	0.748689	0.892
									KEGG_INTESTINAL_IMMUNE_NETWORK_FOR_IGA_PRODUCTION	48	0.286732	0.90231	0.566038	0.762371	1
									KEGG_BLADDER_CANCER	41	0.236979	0.89671	0.616731	0.766532	1
									KEGG_HUNTINGTONS_DISEASE	170	-0.298476	-1.17657	0.239583	0.774799	0.997
									KEGG_NICOTINATE_AND_NICOTINAMIDE_METABOLISM	24	0.259497	0.879206	0.64902	0.779825	1
									KEGG_RETINOL_METABOLISM	61	0.210492	0.882488	0.692615	0.780578	1
									KEGG_THYROID_CANCER	29	0.268339	0.884095	0.657732	0.785304	1
									KEGG_ALZHEIMERS_DISEASE	158	-0.300597	-1.18688	0.239837	0.792142	0.997
									KEGG_AUTOIMMUNE_THYROID_DISEASE	50	0.261024	0.854435	0.599156	0.79358	1
									KEGG_AMINO_SUGAR_AND_NUCLEOTIDE_SUGAR_METABOLISM	44	-0.271312	-0.974756	0.5	0.793991	1
									KEGG_ALLOGRAFT_REJECTION	37	0.305432	0.855341	0.609705	0.799397	1
									KEGG_UBIQUITIN_MEDIATED_PROTEOLYSIS	133	-0.268038	-1.25375	0.11002	0.801293	0.994
									KEGG_ANTIGEN_PROCESSING_AND_PRESENTATION	86	0.234424	0.85573	0.623158	0.806576	1
									KEGG_CYTOKINE_CYTOKINE_RECEPTOR_INTERACTION	256	0.182287	0.862886	0.735484	0.807645	1
									KEGG_ECM_RECEPTOR_INTERACTION	82	0.208475	0.858373	0.725807	0.809135	1
									KEGG_MISMATCH_REPAIR	23	-0.394576	-1.23222	0.195565	0.812682	0.997
									KEGG_TRYPTOPHAN_METABOLISM	39	-0.254383	-0.976737	0.521654	0.813487	1
									KEGG_CELL_CYCLE	122	-0.289974	-1.29291	0.0662651	0.821258	0.99
									KEGG_PORPHYRIN_AND_CHLOROPHYLL_METABOLISM	40	-0.268801	-1.01076	0.44227	0.821944	1
									KEGG_VASOPRESSIN_REGULATED_WATER_REABSORPTION	42	0.446032	1.54363	0.0517241	0.825078	0.739
									KEGG_AMINOACYL_TRNA_BIOSYNTHESIS	41	-0.305622	-0.981549	0.47541	0.825269	1
									KEGG_PENTOSE_AND_GLUCURONATE_INTERCONVERSIONS	27	-0.277938	-0.951874	0.526523	0.830522	1
									KEGG_PROXIMAL_TUBULE_BICARBONATE_RECLAMATION	23	-0.312295	-0.988086	0.488613	0.833708	1
									KEGG_BIOSYNTHESIS_OF_UNSATURATED_FATTY_ACIDS	21	-0.321768	-1.02649	0.395492	0.835546	1
									KEGG_RENAL_CELL_CARCINOMA	68	-0.301583	-1.19085	0.195378	0.837011	0.997
									KEGG_GLYCOSYLPHOSPHATIDYLINOSITOL_GPI_ANCHOR_BIOSYNTHESIS	22	-0.286829	-0.940499	0.521385	0.837565	1
									KEGG_CALCIUM_SIGNALING_PATHWAY	176	0.302933	1.4517	0.0100402	0.847427	0.89
									KEGG_O_GLYCAN_BIOSYNTHESIS	29	-0.276196	-1.01209	0.424	0.848675	1
									KEGG_ONE_CARBON_POOL_BY_FOLATE	17	-0.344153	-1.03135	0.40625	0.8536	1
									KEGG_PANTOTHENATE_AND_COA_BIOSYNTHESIS	16	-0.32475	-0.989694	0.482828	0.857014	1
									KEGG_N_GLYCAN_BIOSYNTHESIS	44	-0.253199	-0.913885	0.571429	0.859636	1
									KEGG_CYTOSOLIC_DNA_SENSING_PATHWAY	54	0.226176	0.816152	0.7173	0.861413	1
									KEGG_MATURITY_ONSET_DIABETES_OF_THE_YOUNG	24	0.229216	0.811017	0.795367	0.862708	1
									KEGG_GLYCOSPHINGOLIPID_BIOSYNTHESIS_LACTO_AND_NEOLACTO_SERIES	25	0.233344	0.806216	0.783465	0.862984	1
									KEGG_ETHER_LIPID_METABOLISM	32	-0.23746	-0.84065	0.689861	0.86484	1
									KEGG_ASCORBATE_AND_ALDARATE_METABOLISM	24	-0.262663	-0.848048	0.656977	0.869051	1
									KEGG_NITROGEN_METABOLISM	23	-0.26372	-0.856776	0.687129	0.869806	1
									KEGG_DNA_REPLICATION	36	-0.284495	-0.89972	0.577869	0.87374	1
									KEGG_ARACHIDONIC_ACID_METABOLISM	56	0.195615	0.795062	0.840237	0.875671	1
									KEGG_HISTIDINE_METABOLISM	29	-0.248131	-0.880788	0.654224	0.877149	1
									KEGG_VALINE_LEUCINE_AND_ISOLEUCINE_DEGRADATION	42	-0.245554	-0.889633	0.618955	0.87723	1
									KEGG_PROPANOATE_METABOLISM	33	-0.36425	-1.19833	0.236473	0.878246	0.997
									KEGG_GLYCOLYSIS_GLUCONEOGENESIS	62	-0.240779	-0.915587	0.590234	0.879178	1
									KEGG_GLYCOSAMINOGLYCAN_BIOSYNTHESIS_CHONDROITIN_SULFATE	22	-0.269204	-0.869828	0.65996	0.881044	1
									KEGG_PRIMARY_IMMUNODEFICIENCY	35	0.243619	0.785681	0.730849	0.883617	1
									KEGG_REGULATION_OF_AUTOPHAGY	34	-0.338671	-1.25484	0.149798	0.884891	0.993
									KEGG_PEROXISOME	77	-0.216257	-0.858424	0.708245	0.887093	1
									KEGG_INSULIN_SIGNALING_PATHWAY	134	0.348733	1.46494	0.0359281	0.910809	0.864
									KEGG_RIBOSOME	88	-0.41821	-1.29761	0.203782	0.916581	0.99
									KEGG_DORSO_VENTRAL_AXIS_FORMATION	24	0.216993	0.74473	0.845545	0.923006	1
									KEGG_BASE_EXCISION_REPAIR	33	0.233047	0.749479	0.795276	0.924513	1
									KEGG_ARGININE_AND_PROLINE_METABOLISM	54	-0.185471	-0.779241	0.875527	0.924554	1
									KEGG_PRIMARY_BILE_ACID_BIOSYNTHESIS	16	0.250346	0.754299	0.813278	0.926165	1
									KEGG_PPAR_SIGNALING_PATHWAY	67	-0.193147	-0.779305	0.86747	0.944145	1
									KEGG_TYPE_I_DIABETES_MELLITUS	43	0.240985	0.713181	0.772632	0.945529	1
									KEGG_DRUG_METABOLISM_CYTOCHROME_P450	71	0.173317	0.719889	0.914852	0.94642	1
									KEGG_METABOLISM_OF_XENOBIOTICS_BY_CYTOCHROME_P450	68	0.174184	0.702343	0.936864	0.949918	1
									KEGG_LONG_TERM_DEPRESSION	68	-0.187017	-0.784852	0.857715	0.9549	1
									KEGG_BUTANOATE_METABOLISM	32	0.203145	0.688421	0.921415	0.955438	1
									KEGG_GRAFT_VERSUS_HOST_DISEASE	40	0.224367	0.648637	0.85084	0.962589	1
									KEGG_OLFACTORY_TRANSDUCTION	375	0.11931	0.623843	1	0.969511	1
									KEGG_PHENYLALANINE_METABOLISM	18	-0.197218	-0.602817	0.944334	0.970289	1
									KEGG_RNA_POLYMERASE	28	0.208079	0.648641	0.887574	0.970746	1
									KEGG_COMPLEMENT_AND_COAGULATION_CASCADES	68	0.150292	0.600159	0.993802	0.972577	1
									KEGG_HEMATOPOIETIC_CELL_LINEAGE	86	0.158228	0.65559	0.975708	0.974182	1
									KEGG_ALPHA_LINOLENIC_ACID_METABOLISM	17	-0.205728	-0.627362	0.928429	0.976442	1
									KEGG_GLYCINE_SERINE_AND_THREONINE_METABOLISM	31	-0.193576	-0.707374	0.921105	0.987276	1
									KEGG_STEROID_BIOSYNTHESIS	17	-0.230074	-0.629109	0.9	0.993838	1
									KEGG_GLYOXYLATE_AND_DICARBOXYLATE_METABOLISM	15	-0.231807	-0.654965	0.893661	0.996648	1
									KEGG_B_CELL_RECEPTOR_SIGNALING_PATHWAY	75	0.420977	1.65578	0.00609756	1	0.462
									KEGG_LYSOSOME	119	0.397255	1.58262	0.0306513	1	0.646
									KEGG_ENDOMETRIAL_CANCER	51	0.423532	1.54744	0.0298211	1	0.733
									KEGG_TYPE_II_DIABETES_MELLITUS	47	0.383757	1.46933	0.0283401	1	0.858
									KEGG_PROTEIN_EXPORT	24	-0.525888	-1.58796	0.0454545	1	0.63
									KEGG_RNA_DEGRADATION	58	-0.377383	-1.49306	0.0372549	1	0.835
									KEGG_P53_SIGNALING_PATHWAY	63	-0.315674	-1.30529	0.0903846	1	0.987
									KEGG_LINOLEIC_ACID_METABOLISM	28	-0.196938	-0.711493	0.918164	1	1
									KEGG_GALACTOSE_METABOLISM	25	-0.21405	-0.656332	0.887734	1	1
